# Supplementary material for: Encapsulated stem cell–derived β cells exert glucose control in patients with type 1 diabetes
Source: Nat Biotechnol. 2023 Nov 27;42(10):1507–14. doi: 10.1038/s41587-023-02055-5 (PMC11471599; doi:10.1038/s41587-023-02055-5)
Supplement: Supplementary file 4 — Source data for Table 2: Analysis of cell composition of inner chambers in devices retrieved from T1D recipients. [file 41587_2023_2055_MOESM4_ESM.xlsx]

## Sheet: Case 1 Device 1 - CK ChrA DAPI
	16a	Count	Tot. Area	Avg. Area	% of ROI	Sum	Mean	Min	Max	RMS	Stand. Dev.								Pixel area			Convert pixels to µm^2				Convert area to volume µm^3
Chra		104	21342	205.212	13.8431	9030656	423.14	100	4027	559.265	365.691												2.97563		Area is converted to volume by multiplying by section thickness (5µm)
CK		119	9205	77.3529	5.97064	3428060	372.413	200	3049	412.645	177.72														Values are extrapolated by distance to previous and/or next sextion quantified
Dapi		346	33222	96.0173	21.5488	12560048	378.064	180	1939	427.196	198.907
	16b	Count	Tot. Area	Avg. Area	% of ROI	Sum	Mean	Min	Max	RMS	Stand. Dev.					Device Segment		Section number	ChrA	PanCK	DAPI	ChrA	PanCK	DAPI	ChrA	PanCK	DAPI
		250	11521	46.084	3.44663	3981897	345.621	100	3543	487.85	344.302
		60	2036	33.9333	0.60909	656439	322.416	200	1259	346.314	126.418
		553	50519	91.3544	15.1133	18160132	359.471	180	2152	409.14	195.386					1		-300
	16b	Count	Tot. Area	Avg. Area	% of ROI	Sum	Mean	Min	Max	RMS	Stand. Dev.							16	51	120	336	151.757	357.075	999.81	239820	564223	1.57974e+06
		52	1301	25.0192	2.67806	528434	406.175	100	2649	596.865	437.343							105	26176	9883	28602	77890	29408.1	85108.8	3.6803e+07	1.38953e+07	4.02139e+07
		5	35	7	0.0720461	9731	278.029	201	492	288.282	76.1999							205	31108	1323	33071	92565.7	3936.75	98406.9	2.24472e+07	954662	2.38637e+07
		170		79.6176	27.8613	4781360	353.259	180	1980	402.243	192.374							302	69754	5705	91830	207562	16975.9	273252	1.00667e+08	8.23333e+06	1.32527e+08
	16c	Count	Tot. Area	Avg. Area	% of ROI	Sum	Mean	Min	Max	RMS	Stand. Dev.							399	10716	2458	13002	31886.8	7314.09	38689.1	7.73255e+06	1.77367e+06	9.3821e+06
		407	82156	201.857	21.6801	24014760	292.307	100	3961	381.854	245.701							501	21766	6873	50448	64767.5	20451.5	150114	1.65157e+07	5.21513e+06	3.82792e+07
		441	27452	62.2494	7.24428	8740619	318.396	200	1739	337.994	113.417
		695	157569	226.718	41.5807	55945664	355.055	180	2222	392.982	168.435						SUM								1.84406e+08	3.06363e+07	2.45846e+08
	16p	Count	Tot. Area	Avg. Area	% of ROI	Sum	Mean	Min	Max	RMS	Stand. Dev.						µm^3 to µL								0.184406	0.0306363	0.245846
		8	51	6.375	0.0632503	8117	159.157	101	348	168.443	55.1562
		10	120	12	0.114355	59446	495.383	201	1566	584.152	309.562
		18	336	18.6667	0.416708	100799	299.997	180	622	318.189	106.047					2		-300
																		16	21342	9205	33222	63505.8	27390.6	98856.2	1.00339e+08	4.32772e+07	1.56193e+08
	105a	Count	Tot. Area	Avg. Area	% of ROI	Sum	Mean	Min	Max	RMS	Stand. Dev.							105	19495	5053	42065	58009.8	15035.8	125170	3.39559e+07	7.10724e+06	5.91427e+07
		71	19495	274.577	14.2409	8265841	423.998	100	3268	532.941	322.881								4656	2		13854.5	5.95125	0
		125	5053	40.424	3.69118	2071124	409.88	200	2776	462.456	214.158							205	30095	6206	63112	89551.4	18466.7	187798	4.41041e+07	9.09486e+06	9.24903e+07
		703	42065	59.8364	30.7282	15843015	376.632	180	2528	446.853	240.47							302	29214	5008	63392	86929.9	14901.9	188631	4.2161e+07	7.22744e+06	9.14859e+07
	105a	Count	Tot. Area	Avg. Area	% of ROI	Sum	Mean	Min	Max	RMS	Stand. Dev.							399	46012	9822	84170	136914	29226.6	250458	6.81149e+07	1.45402e+07	1.24603e+08
		73	4656	63.7808	5.5818	2244197	482.001	100	3081	635.395	414.006							501	73454	15882	194202	218572	47258.9	577872	5.57357e+07	1.2051e+07	1.47357e+08
		2	2	1	0.00239768	548	274	265	283	274.148	9
		1
	105b	Count	Tot. Area	Avg. Area	% of ROI	Sum	Mean	Min	Max	RMS	Stand. Dev.						SUM								3.44411e+08	9.3298e+07	6.71272e+08
		274	13343	48.6971	3.78265	4229728	317	100	3535	413.442	265.415						µm^3 to µL								0.344411	0.093298	0.671272
		74	2465	33.3108	0.698811	843045	342.006	200	1216	374.382	152.295
		505	48270	95.5842	13.6842	18823152	389.956	180	2744	458	240.205					3		-300
	105c	Count	Tot. Area	Avg. Area	% of ROI	Sum	Mean	Min	Max	RMS	Stand. Dev.							16	11521	2036	50519	34282.2	6058.37	150326	6.87716e+07	1.11079e+07	2.70962e+08
		512	95152	185.844	23.5224	24240830	254.759	100	3765	330.271	210.183								1301	35		3871.29	104.147	0
		512	17749	34.666	4.3877	5353240	301.608	200	3053	327.46	127.526							105	13343	2465	48270	39703.8	7334.92	143633	1.876e+07	3.46575e+06	6.78668e+07
		719	169746	236.086	41.9626	54044400	318.384	180	1973	345.18	133.344							205	41524	8449	86156	123560	25141.1	256368	6.08532e+07	1.2382e+07	1.26261e+08
	105p	Count	Tot. Area	Avg. Area	% of ROI	Sum	Mean	Min	Max	RMS	Stand. Dev.							302	63493	20620	198326	188931	61357.4	590144	9.16317e+07	2.97583e+07	2.8622e+08
		57	26176	459.228	41.8354	9371232	358.009	100	2426	432.246	242.212							399	32517	13033	141259	96758.4	38781.3	420334	4.81373e+07	1.92937e+07	2.09116e+08
		133	9883	74.3083	15.7954	3596942	363.952	200	3586	408.204	184.849							501	32446	14036	182845	96547.1	41765.9	544078	2.46195e+07	1.06503e+07	1.3874e+08
		19	28602	1505.37	45.7127	17791542	622.038	180	2707	727.34	376.951
																	SUM								3.12773e+08	8.6658e+07	1.09917e+09
	205a	Count	Tot. Area	Avg. Area	% of ROI	Sum	Mean	Min	Max	RMS	Stand. Dev.						µm^3 to µL								0.312773	0.086658	1.09917
		155	30095	194.161	17.4887	11186817	371.717	100	3632	464.587	278.69
		127	6206	48.8661	3.6064	2212980	356.587	200	2621	395.823	171.818
		767	63112	82.2842	36.6753	21438272	339.686	180	2275	397.831	207.082					4		-300
	205c	Count	Tot. Area	Avg. Area	% of ROI	Sum	Mean	Min	Max	RMS	Stand. Dev.							16	82156	27452	157569	244465	81686.9	468866	2.47521e+08	8.27079e+07	4.74727e+08
		395	94390	238.962	31.3073	22317026	236.434	100	2721	291.138	169.882							105	95152	17749	169746	283137	52814.4	505100	1.33782e+08	2.49548e+07	2.3866e+08
		444	18403	41.4482	6.10392	5169522	280.906	200	1892	290.887	75.543							205	94390	18403	187800	280869	54760.4	558822	1.38328e+08	2.69695e+07	2.7522e+08
		535	187800	351.028	62.2896	63139320	336.205	180	2051	362.424	135.34							302	54626	15171	114654	162546	45143.2	341167	7.8835e+07	2.18945e+07	1.65466e+08
	205b	Count	Tot. Area	Avg. Area	% of ROI	Sum	Mean	Min	Max	RMS	Stand. Dev.							399	46237	9532	101783	137584	28363.7	302868	6.8448e+07	1.41109e+07	1.50677e+08
		431	41524	96.3434	16.6528	13269949	319.573	100	4004	427.853	284.485							501	330	26	13127	981.956	77.3662	39061	250399	19728.4	9.96056e+06
		292	8449	28.9349	3.38838	2506859	296.705	200	2688	318.87	116.809
		640	86156	134.619	34.552	27852702	323.282	180	1783	359.766	157.861						SUM								6.67165e+08	1.70657e+08	1.31471e+09
	205p	Count	Tot. Area	Avg. Area	% of ROI	Sum	Mean	Min	Max	RMS	Stand. Dev.						µm^3 to µL								0.667165	0.170657	1.31471
		94	31108	330.936	32.1812	8346570	268.309	100	2162	319.478	173.425
		124	1323	10.6694	1.36864	559631	423.002	200	3544	599.525	424.853						TOTAL µL								1.50875	0.38125	3.33099
		74	33071	446.905	34.212	12114742	366.325	180	2369	417.642	200.576
	302a	Count	Tot. Area	Avg. Area	% of ROI	Sum	Mean	Min	Max	RMS	Stand. Dev.
		175	29214	166.937	14.2251	10599757	362.831	100	3830	454.009	272.905
		128	5008	39.125	2.43854	1865083	372.421	200	3286	437.946	230.433
		1397	63392	45.3772	30.8674	21018000	331.556	180	2171	390.546	206.391
	302c	Count	Tot. Area	Avg. Area	% of ROI	Sum	Mean	Min	Max	RMS	Stand. Dev.
		301	54626	181.482	28.3533	14935900	273.421	100	3975	356.744	229.145
		281	15171	53.9893	7.87441	4859492	320.315	200	2146	340.633	115.885
		291	114654	394	59.5104	38083236	332.158	180	1924	359.006	136.222
	302b	Count	Tot. Area	Avg. Area	% of ROI	Sum	Mean	Min	Max	RMS	Stand. Dev.
		481	63493	132.002	20.4199	19258646	303.319	100	3616	388.627	242.958
		328	20620	62.8659	6.63157	6844285	331.925	200	3503	356.803	130.898
		796	198326	249.153	63.7833	71304752	359.533	180	2240	412.751	202.729
	302p	Count	Tot. Area	Avg. Area	% of ROI	Sum	Mean	Min	Max	RMS	Stand. Dev.
		460	69754	151.639	14.5333	18815716	269.744	100	3545	333.256	195.698
		286	5705	19.9476	1.18864	1531162	268.389	200	3557	294.059	120.157
		944	91830	97.2775	19.1329	35192148	383.232	180	2031	438.267	212.63
	399a	Count	Tot. Area	Avg. Area	% of ROI	Sum	Mean	Min	Max	RMS	Stand. Dev.
		228	46012	201.807	33.405	14198289	308.578	100	3921	377.518	217.485
		201	9822	48.8657	7.13083	3631084	369.689	200	1929	407.369	171.112
		269	84170	312.9	61.1079	33179686	394.198	180	2261	456.389	229.997
	399b	Count	Tot. Area	Avg. Area	% of ROI	Sum	Mean	Min	Max	RMS	Stand. Dev.
		361	32517	90.0748	10.6793	11044935	339.666	100	3929	481.493	341.266
		224	13033	58.183	4.28034	5169330	396.634	200	3639	467.186	246.869
		174	141259	811.833	46.3928	68744888	486.658	180	2797	577.954	311.761
	399c	Count	Tot. Area	Avg. Area	% of ROI	Sum	Mean	Min	Max	RMS	Stand. Dev.
		193	46237	239.57	30.6082	13240156	286.354	100	3918	341.63	186.312
		246	9532	38.748	6.31003	3757801	394.23	200	2693	446.886	210.451
		70	101783	1454.04	67.3787	44040024	432.685	180	2795	502.336	255.196
	399p	Count	Tot. Area	Avg. Area	% of ROI	Sum	Mean	Min	Max	RMS	Stand. Dev.
		123	10716	87.1219	4.28902	4545337	424.164	100	3893	541.811	337.111
		87	2458	28.2529	0.983802	1580924	643.175	200	3678	895.042	622.435
		185	13002	70.2811	5.20398	4993625	384.066	180	2365	449.907	234.328
	501a	Count	Tot. Area	Avg. Area	% of ROI	Sum	Mean	Min	Max	RMS	Stand. Dev.
		288	73454	255.049	31.0325	23337052	317.71	100	2791	394.627	234.074
		296	15882	53.6554	6.70976	5563267	350.288	200	1904	378.363	143.028
		67	194202	2898.54	82.0456	77669848	399.944	180	2724	488.392	280.306
	501b	Count	Tot. Area	Avg. Area	% of ROI	Sum	Mean	Min	Max	RMS	Stand. Dev.
		348	32446	93.2356	9.22826	12444051	383.531	100	3792	529.944	365.711
		207	14036	67.8068	3.9921	6547308	466.465	200	3663	530.046	251.712
		2167	182845	84.377	52.0046	66224492	362.189	180	2710	446.639	261.352
	501c	Count	Tot. Area	Avg. Area	% of ROI	Sum	Mean	Min	Max	RMS	Stand. Dev.
		15	330	22	1.89524	58940	178.606	100	614	196.889	82.8565
		6	26	4.33333	0.149322	7574	291.308	200	591	311.919	111.504
		25	13127	525.08	75.3905	6488301	494.271	180	2521	603.993	347.136
	501p	Count	Tot. Area	Avg. Area	% of ROI	Sum	Mean	Min	Max	RMS	Stand. Dev.
		174	21766	125.092	16.2773	6773382	311.191	100	3360	417.295	278.021
		82	6873	83.8171	5.13984	2560699	372.574	200	3649	464.306	277.072
		79	50448	638.582	37.7266	21973136	435.56	180	2360	510.645	266.544

## Sheet: Case 1 Device 1 - Glucagon
		Count	Tot. Area	Avg. Area	% of ROI	Sum	Mean	Min	Max	RMS	Stand. Dev.
GCG	1a	119	6679	56.126	21.5278	858782	128.579	80	1036	140.16	55.7872
		103	6319	61.3495	20.3674	1437986	227.565	120	1511	273.692	152.056
		44	12729	289.295	41.0282	5038442	395.824	200	1202	425.64	156.503
																			Pixel area	Convert pixels to µm^2	Convert area to volume µm^3
	1c	Count	Tot. Area	Avg. Area	% of ROI	Sum	Mean	Min	Max	RMS	Stand. Dev.									2.97563
GCG		782	32353	41.3721	14.3545	4160963	128.611	80	1011	143.479	63.6041					Device segment		Section number	GCG	GCG	GCG
		233	16668	71.5365	7.39535	4772980	286.356	120	3036	378.381	247.331
		284	136387	480.236	60.5129	48400140	354.874	200	1677	386.137	152.206
																1		15
	1b	Count	Tot. Area	Avg. Area	% of ROI	Sum	Mean	Min	Max	RMS	Stand. Dev.							94	7127	21207.3	9.9144e+06
GCG		112	3772	33.6786	10.5193	548537	145.423	80	3896	268.554	225.772							202	18800	55941.8	2.881e+07
		79	3433	43.4557	9.57387	724292	210.979	120	1875	247.989	130.331							300	31708	94351.1	4.67038e+07
		48	12116	252.417	33.7888	4464448	368.475	200	1386	397.515	149.145							400	864	2570.94	1.29832e+06
																		502	12130	36094.3	9.20405e+06
	15a	Count	Tot. Area	Avg. Area	% of ROI	Sum	Mean	Min	Max	RMS	Stand. Dev.
GCG		187	14749	78.8717	9.52021	2216138	150.257	80	632	164.721	67.4963
		116	15332	132.172	9.89653	3832841	249.99	120	2570	305.103	174.909						SUM				9.59306e+07
		536	40655	75.8489	26.2421	15507504	381.441	200	2036	430.235	199.009						µm^3 to µL				0.0959306
																		-300
	15b	Count	Tot. Area	Avg. Area	% of ROI	Sum	Mean	Min	Max	RMS	Stand. Dev.					2		1	32353	96270.4	1.48256e+08
GCG		186	3676	19.7634	1.88295	484319	131.752	80	1448	149.603	70.8707							15	23071	68650.6	1.59613e+07
		114	2708	23.7544	1.38711	582242	215.008	120	1106	247.008	121.591							94	43856	130499	6.10083e+07
		552	21142	38.3007	10.8295	7033973	332.701	200	1505	365.904	152.3							202	25418	75634.4	3.89517e+07
																		300	18200	54156.4	2.68074e+07
	15c	Count	Tot. Area	Avg. Area	% of ROI	Sum	Mean	Min	Max	RMS	Stand. Dev.							400	14683	43691.1	1.09228e+07
GCG		951	23071	24.2597	7.719	2557436	110.851	80	937	117.382	38.6077							502
		272	16781	61.6949	5.61452	4315858	257.187	120	2162	328.412	204.229
		831	129343	155.647	43.275	44086224	340.847	200	2038	363.811	127.206
																	SUM				3.01908e+08
		Count	Tot. Area	Avg. Area	% of ROI	Sum	Mean	Min	Max	RMS	Stand. Dev.						µm^3 to µL				0.301908
GCG	94p	31	7127	229.903	42.3848	1130603	158.637	80	531	169.591	59.9623
		39	8875	227.564	52.7803	2309269	260.199	120	2942	339.715	218.409
		5	8894	1778.8	52.8932	6800121	764.574	200	2047	864.037	402.476							-300
																3		1	3772	11224.1	1.7285e+07
	94a	Count	Tot. Area	Avg. Area	% of ROI	Sum	Mean	Min	Max	RMS	Stand. Dev.							15	3676	10938.4	2.54318e+06
GCG		82	15288	186.439	17.1824	2239355	146.478	80	656	160.219	64.9187							94	9748	29006.4	1.35605e+07
		64	17513	273.641	19.6831	4359295	248.918	120	1641	288.119	145.095							202	19442	57852.1	2.97938e+07
		190	24833	130.7	27.9101	10627126	427.944	200	1553	476.384	209.298							300	31923	94990.9	4.70205e+07
																		400	14683	43691.1	2.2064e+07
	94c	Count	Tot. Area	Avg. Area	% of ROI	Sum	Mean	Min	Max	RMS	Stand. Dev.							502	28595	85088	4.27567e+07
GCG		1127	43856	38.9139	13.0137	5318900	121.281	80	1316	131.281	50.2543							601	17390	51746.1	1.92754e+07
		302	29258	96.8808	8.68195	7978000	272.678	120	2016	334.608	193.931							651	2113	6287.5	785937
		562	177564	315.95	52.6899	59693204	336.179	200	2027	361.28	132.314
	94b	Count	Tot. Area	Avg. Area	% of ROI	Sum	Mean	Min	Max	RMS	Stand. Dev.						SUM				1.95085e+08
GCG		282	9748	34.5674	5.89566	1331307	136.572	80	3497	164.876	92.3691						µm^3 to µL				0.195085
		186	8198	44.0753	4.95821	1860312	226.923	120	2053	264.037	134.988
		610	35900	58.8525	21.7126	13520023	376.602	200	2020	426.358	199.879					4		-300
																		1	6679	19874.2	3.06063e+07
	94a uit	Count	Tot. Area	Avg. Area	% of ROI	Sum	Mean	Min	Max	RMS	Stand. Dev.							15	14749	43887.5	1.02038e+07
GCG		24	2038	84.9167	5.49771	251468	123.39	80	327	127.869	33.5496							94	15288	45491.4	2.41023e+07
		2	2	1	0.0053952	339	169.5	152	187	170.401	17.5								2038	6064.32
		79	17879	226.316	48.2304	7240498	404.972	200	1050	434.678	157.932							202	18461	54933	2.82905e+07
																		300	16595	49380.5	5.1239e+07
	202p	Count	Tot. Area	Avg. Area	% of ROI	Sum	Mean	Min	Max	RMS	Stand. Dev.								18192	54132.6
GCG		642	18800	29.2835	9.10024	2186825	116.32	80	547	122.594	38.7144							400	20647	61437.7	3.07189e+07
		573	19544	34.1082	9.46037	4432841	226.813	120	2425	281.917	167.43							500	42803	127366	3.18414e+07
		157	45665	290.86	22.1044	19230370	421.118	200	1729	462.711	191.731
	202a	Count	Tot. Area	Avg. Area	% of ROI	Sum	Mean	Min	Max	RMS	Stand. Dev.						SUM				2.07002e+08
GCG		176	18461	104.892	14.508	2378548	128.842	80	965	141.455	58.3888						µm^3 to µL				0.207002
		107	23591	220.477	18.5395	5747052	243.612	120	1737	284.165	146.297
		293	46609	159.075	36.6288	19509458	418.577	200	1577	467.349	207.866						TOTAL µL				0.799926
	202c	Count	Tot. Area	Avg. Area	% of ROI	Sum	Mean	Min	Max	RMS	Stand. Dev.
GCG		1396	25418	18.2077	8.45944	2945448	115.88	80	1308	126.575	50.921
		288	31401	109.031	10.4507	9288303	295.796	120	3185	363.35	211.016
		529	164362	310.703	54.7018	52603524	320.047	200	1722	340.178	115.287
	202b	Count	Tot. Area	Avg. Area	% of ROI	Sum	Mean	Min	Max	RMS	Stand. Dev.
GCG		575	17889	31.1113	10.699	2078592	116.194	80	710	121.949	37.0216
		332	16269	49.003	9.73015	4361254	268.071	120	1851	326.118	185.717
		314	80946	257.79	48.4121	31122056	384.479	200	1665	420.034	169.129
	202b deel2	Count	Tot. Area	Avg. Area	% of ROI	Sum	Mean	Min	Max	RMS	Stand. Dev.
GCG		33	1553	47.0606	10.9892	213575	137.524	80	442	150.445	60.999
		21	1353	64.4286	9.57402	305167	225.548	120	785	244.107	93.3602
		33	6327	191.727	44.7707	2524006	398.926	200	1656	471.9	252.086
GCG	300p	Count	Tot. Area	Avg. Area	% of ROI	Sum	Mean	Min	Max	RMS	Stand. Dev.
		468	31708	67.7521	14.1551	4183209	131.929	80	3731	148.405	67.9605
		452	33604	74.3451	15.0015	7941347	236.321	120	2412	293.198	173.543
		152	55293	363.77	24.6839	26626966	481.561	200	1986	533.544	229.713
	300a	Count	Tot. Area	Avg. Area	% of ROI	Sum	Mean	Min	Max	RMS	Stand. Dev.
GCG		208	16595	79.7837	8.94619	2039911	122.923	80	688	131.646	47.1237
		94	17862	190.021	9.62921	4052873	226.899	120	2282	265.308	137.495
		388	34223	88.2036	18.4493	14113901	412.41	200	1752	458.137	199.519
	300a uit	Count	Tot. Area	Avg. Area	% of ROI	Sum	Mean	Min	Max	RMS	Stand. Dev.
GCG		677	18192	26.8715	8.66096	1898822	104.377	80	780	108.627	30.0887
		236	26184	110.949	12.4658	7226489	275.989	120	1953	329.342	179.712
		363	117637	324.069	56.0054	37755452	320.949	200	1281	338.029	106.093
	300b	Count	Tot. Area	Avg. Area	% of ROI	Sum	Mean	Min	Max	RMS	Stand. Dev.
GCG		771	31923	41.4047	12.5796	3739846	117.152	80	573	122.801	36.8178
		364	22129	60.794	8.72014	5180754	234.116	120	1995	281.658	156.591
		451	154580	342.749	60.9137	62507096	404.367	200	1657	447.312	191.247
	300c	Count	Tot. Area	Avg. Area	% of ROI	Sum	Mean	Min	Max	RMS	Stand. Dev.
GCG		687	18200	26.492	8.27999	1901868	104.498	80	780	108.764	30.1621
		243	24544	101.004	11.1662	6867618	279.808	120	1953	333.077	180.687
		256	116597	455.457	53.0452	37480244	321.451	200	1281	338.191	105.082
	400p	Count	Tot. Area	Avg. Area	% of ROI	Sum	Mean	Min	Max	RMS	Stand. Dev.
GCG		21	864	41.1429	4.20909	99102	114.701	80	288	118.402	29.3711
		13	882	67.8462	4.29678	234416	265.778	120	1465	327.888	192.022
		4	2102	525.5	10.2402	1194600	568.316	200	1751	629.967	271.799
GCG	400a	Count	Tot. Area	Avg. Area	% of ROI	Sum	Mean	Min	Max	RMS	Stand. Dev.
		301	20647	68.5947	14.1699	2314017	112.075	80	425	117.117	33.9947
		179	26245	146.62	18.0118	5315880	202.548	120	2237	229.788	108.522
		378	78380	207.354	53.7918	29745994	379.51	200	1659	426.139	193.822
	400b	Count	Tot. Area	Avg. Area	% of ROI	Sum	Mean	Min	Max	RMS	Stand. Dev.
GCG		520	14683	28.2365	11.3562	1648947	112.303	80	538	117.924	35.9742
		159	74914	471.157	57.9404	26780440	357.482	200	1741	390.306	156.67
	400c	Count	Tot. Area	Avg. Area	% of ROI	Sum	Mean	Min	Max	RMS	Stand. Dev.
GCG		520	14683	28.2365	11.3562	1648947	112.303	80	538	117.924	35.9742
		229	17694	77.2664	13.685	4227696	238.934	120	1874	295.819	174.411
		159	74914	471.157	57.9404	26780440	357.482	200	1741	390.306	156.67
	400b	Count	Tot. Area	Avg. Area	% of ROI	Sum	Mean	Min	Max	RMS	Stand. Dev.
GCG		259	9273	35.8031	7.31073	1223782	131.973	80	602	142.268	53.1364
		97	4505	46.4433	3.55169	1098489	243.838	120	2067	307.054	186.615
		253	60085	237.49	47.3703	24820172	413.084	200	1962	472.83	230.065
	500a	Count	Tot. Area	Avg. Area	% of ROI	Sum	Mean	Min	Max	RMS	Stand. Dev.
GCG		440	42803	97.2795	21.21	5429554	126.85	80	772	135.54	47.7528
		319	41408	129.806	20.5187	9118805	220.218	120	2329	249.32	116.895
		148	127778	863.365	63.3172	59453008	465.284	200	2046	541.648	277.297
	500b	Count	Tot. Area	Avg. Area	% of ROI	Sum	Mean	Min	Max	RMS	Stand. Dev.
GCG		552	28595	51.8025	12.1778	3536887	123.689	80	846	133.17	49.3487
		75	2564	34.1867	1.09194	534124	208.317	120	1383	256.432	149.537
		366	127425	348.156	54.2668	62007396	486.619	200	2047	562.047	281.246
	601	Count	Tot. Area	Avg. Area	% of ROI	Sum	Mean	Min	Max	RMS	Stand. Dev.
GCG		112	16944	151.286	6.89692	2521979	148.842	80	1166	172.605	87.3978
		105	2314	22.0381	0.941895	444896	192.263	120	784	217.266	101.19
		147	30241	205.721	12.3094	13002076	429.949	200	1635	474.82	201.491

## Sheet: Case 1 Device 1 - Insulin
																				Pixel area	Convert pixels to µm^2	Convert area to volume µm^3
																					2.97563
																	Device segment		Section number	INS	INS	INS
	1A	Count	Tot. Area	Avg. Area	% of ROI	Sum	Mean	Min	Max	RMS	Stand. Dev.
		163	3574	21.9264	10.6249	563421	157.644	110	541	165.828	51.4497
INS		67	2491	37.1791	7.40532	854669	343.103	200	1511	391.572	188.704						1		-300
		45	14146	314.356	42.0536	5296891	374.444	180	1202	407.636	161.117								1
	1C	Count	Tot. Area	Avg. Area	% of ROI	Sum	Mean	Min	Max	RMS	Stand. Dev.								15
		789	15309	19.403	6.54245	2496625	163.082	110	1011	178.243	71.9352								94	4181	12441.1	8.27332e+06
INS		209	7747	37.067	3.31075	3368739	434.844	200	3036	527.97	299.438								202	6576	19567.7	1.00774e+07
		207	156637	756.701	66.9403	52717652	336.559	180	1677	368.732	150.634								300	2798	8325.8	4.12127e+06
	1B	Count	Tot. Area	Avg. Area	% of ROI	Sum	Mean	Min	Max	RMS	Stand. Dev.								400	4045	12036.4	6.07838e+06
		68	1046	15.3824	3.12603	232097	221.89	110	3647	436.201	375.547								502	4110	12229.8	3.1186e+06
INS		44	669	15.2045	1.99934	233365	348.827	200	1875	416.317	227.244
		31	11390	367.419	34.0396	3819553	335.343	180	1386	362.18	136.819							SUM				3.1669e+07
	15A	Count	Tot. Area	Avg. Area	% of ROI	Sum	Mean	Min	Max	RMS	Stand. Dev.							µm^3 to µL				0.031669
		186	9495	51.0484	7.37848	1699438	178.982	110	632	191.226	67.3253
INS		106	6987	65.9151	5.42954	2526808	361.644	200	2570	419.043	211.684						2		-300
		468	41768	89.2479	32.4576	15261963	365.398	180	2317	419.696	206.467								1	2491	7412.28	1.14149e+07
	15B	Count	Tot. Area	Avg. Area	% of ROI	Sum	Mean	Min	Max	RMS	Stand. Dev.								15	6987	20790.7	4.83384e+06
		129	1680	13.0233	0.941583	282727	168.29	110	652	183.18	72.3437								94	9401	27973.9	1.30778e+07
INS		76	1073	14.1184	0.60138	327942	305.631	200	1106	330.322	125.308								94	0	0
		610	24220	39.7049	13.5745	7195645	297.095	180	1217	329.661	142.867								202	11998	35701.5	1.83863e+07
	15C	Count	Tot. Area	Avg. Area	% of ROI	Sum	Mean	Min	Max	RMS	Stand. Dev.								300	8789	26152.8	1.295e+07
		884	8773	9.92421	2.67758	1255051	143.058	110	937	150.718	47.4379								300	3	8.92687
INS		332	7308	22.012	2.23045	2826116	386.715	200	2162	460.379	249.8								400	9760	29042.1	14521050
		766	160323	209.299	48.9316	51409312	320.661	180	2747	346.664	131.728								500	16837	50100.6	1.25251e+07
																		SUM				8.77091e+07
	94P	Count	Tot. Area	Avg. Area	% of ROI	Sum	Mean	Min	Max	RMS	Stand. Dev.							µm^3 to µL				0.0877091
		40	5148	128.7	14.635	925072	179.695	110	531	187.924	55.0003
INS		42	4181	99.5476	11.8859	1542202	368.86	200	2942	462.345	278.757						3		-300
		5	8789	1757.8	24.9858	6605393	751.552	180	2526	860.678	419.447								1	669	1990.69	3.06567e+06
	94A	Count	Tot. Area	Avg. Area	% of ROI	Sum	Mean	Min	Max	RMS	Stand. Dev.								15	1073	3192.85	742337
		161	10038	62.3478	9.8517	1766184	175.95	110	796	188.182	66.74								94	3435	10221.3	4.77844e+06
INS		107	9401	87.8598	9.22653	3132100	333.167	200	1641	367.456	154.996								202	8332	24792.9	1.27683e+07
		300	29857	99.5233	29.3029	11731824	392.934	180	1553	445.497	209.93								300	8224	24471.5	1.21134e+07
	94C	Count	Tot. Area	Avg. Area	% of ROI	Sum	Mean	Min	Max	RMS	Stand. Dev.								400	696	2071.03	1.04587e+06
		1155	19628	16.9939	5.88991	3047764	155.276	110	954	165.274	56.6097								502	155	461.222	231764
INS		332	14839	44.6958	4.45284	5749055	387.429	200	2016	442.594	213.982								601	629	1871.67	697196
		571	200477	351.098	60.1585	63850500	318.493	180	2574	345.699	134.425								651	307	913.517	114190
	94B
		Count	Tot. Area	Avg. Area	% of ROI	Sum	Mean	Min	Max	RMS	Stand. Dev.
		225	5126	22.7822	3.26484	876662	171.023	110	3497	205.945	114.737							SUM				3.55572e+07
INS		141	3435	24.3617	2.18781	1066935	310.607	200	1765	340.62	139.803							µm^3 to µL				0.0355572
		555	43990	79.2613	28.018	14913915	339.03	180	2276	390.519	193.815
																	4		-300
	94A	Count	Tot. Area	Avg. Area	% of ROI	Sum	Mean	Min	Max	RMS	Stand. Dev.								1	7747	23052.2	3.55003e+07
		32	1216	38	3.63658	173917	143.024	110	327	146.079	29.7205								15	7308	21745.9	5.05591e+06
INS		0	0	0	0	0	0	0	0	0	0								94	14839	44155.3	2.06426e+07
		33	18516	561.091	65.3767	7536641	407.034	180	1196	441.025	169.784								202	17877	53195.2	2.73956e+07
																			300	14151	42108.1	2.08435e+07
	202P	Count	Tot. Area	Avg. Area	% of ROI	Sum	Mean	Min	Max	RMS	Stand. Dev.								400	7107	21147.8	1.06796e+07
		370	8291	22.4081	4.29281	1221836	147.369	110	547	152.75	40.186								502	2	5.95125	1517.57
INS		292	6576	22.5205	3.40484	2509033	381.544	200	2425	438.597	216.314
		135	49338	365.467	25.5456	19952676	404.408	180	1729	448.681	194.343
																		SUM				1.20119e+08
	202A	Count	Tot. Area	Avg. Area	% of ROI	Sum	Mean	Min	Max	RMS	Stand. Dev.							µm^3 to µL				0.120119
		261	8352	32	5.2432	1354626	162.192	110	965	175.133	66.07
INS		106	11998	113.189	7.53208	3956496	329.763	200	1737	366.616	160.198							TOTAL µL				0.275054
		511	58123	113.744	36.4883	22236296	382.573	180	1890	431.618	199.829
	202C	Count	Tot. Area	Avg. Area	% of ROI	Sum	Mean	Min	Max	RMS	Stand. Dev.
		1164	48700	41.8385	15.8368	4494393	92.2873	60	895	101.717	42.7723
INS		324	17877	55.1759	5.81345	7142047	399.51	200	3185	460.244	228.507
		417	184780	443.117	60.0889	55993396	303.027	180	1722	323.578	113.477
	202B	Count	Tot. Area	Avg. Area	% of ROI	Sum	Mean	Min	Max	RMS	Stand. Dev.
		757	29926	39.5324	18.3119	2810249	93.9066	60	710	100.452	35.6675
INS		210	7882	37.5333	4.82304	3074566	390.074	200	1851	438.267	199.8
		294	84829	288.534	51.9073	31244312	368.321	180	1665	405.53	169.689
	202B	Count	Tot. Area	Avg. Area	% of ROI	Sum	Mean	Min	Max	RMS	Stand. Dev.
		85	1630	19.1765	8.71984	155672	95.5043	60	422	104.227	41.7384
INS		16	450	28.125	2.40732	132769	295.042	200	785	310.767	97.6014
		19	14648	770.947	78.3609	4526480	309.017	180	1079	334.425	127.861
	300P	Count	Tot. Area	Avg. Area	% of ROI	Sum	Mean	Min	Max	RMS	Stand. Dev.
		262	40706	155.366	22.8315	7980262	196.046	90	2412	248.569	152.816
INS		160	2798	17.4875	1.56936	716575	256.103	200	597	261.869	54.654
		83	55044	663.181	30.8735	25981230	472.008	180	2128	527.76	236.09
	300A	Count	Tot. Area	Avg. Area	% of ROI	Sum	Mean	Min	Max	RMS	Stand. Dev.
		277	13484	48.6787	7.50487	1781037	132.085	90	688	140.173	46.9248
INS		204	8789	43.0833	4.89175	2712369	308.609	200	2282	346.531	157.62
		556	44046	79.2194	24.5149	16479212	374.136	180	1752	424.371	200.282
	300A	Count	Tot. Area	Avg. Area	% of ROI	Sum	Mean	Min	Max	RMS	Stand. Dev.
		4	124	31	2.0143	14433	116.395	90	208	118.64	22.9676
INS		1	3	3	0.0487329	768	256	216	290	257.811	30.5068
		16	1652	103.25	26.8356	523652	316.981	180	811	335.405	109.635
	300C	Count	Tot. Area	Avg. Area	% of ROI	Sum	Mean	Min	Max	RMS	Stand. Dev.
		583	11680	20.0343	4.78957	1344031	115.071	90	780	119.491	32.2001
INS		192	14151	73.7031	5.80285	5393595	381.146	200	1953	424.804	187.579
		748	143117	191.333	58.6875	42749176	298.701	180	1281	317.444	107.465
	300B	Count	Tot. Area	Avg. Area	% of ROI	Sum	Mean	Min	Max	RMS	Stand. Dev.
		684	22937	33.5336	9.18523	2890282	126.01	90	573	131.25	36.7189
INS		242	8224	33.9835	3.29334	2885479	350.861	200	1995	399.853	191.779
		201	172054	855.99	68.8999	66091788	384.134	180	1827	429.591	192.327
	400P	Count	Tot. Area	Avg. Area	% of ROI	Sum	Mean	Min	Max	RMS	Stand. Dev.
		145	3961	27.3172	0.907365	650449	164.213	90	1030	183.726	82.3966
INS		54	3128	57.9259	0.716545	1139999	364.45	200	1717	413.322	194.966
		145	51071	352.214	11.6991	21221832	415.536	180	2140	468.758	216.943
	400A	Count	Tot. Area	Avg. Area	% of ROI	Sum	Mean	Min	Max	RMS	Stand. Dev.
		492	15512	31.5285	9.58691	1879594	121.17	90	425	125.898	34.1761
INS		251	9760	38.8845	6.03199	2813397	288.258	200	2237	322.633	144.913
		243	96581	397.453	59.6901	33536490	347.237	180	1659	394.247	186.7
	400B		9542
INS			696
			106042
	400C	Count	Tot. Area	Avg. Area	% of ROI	Sum	Mean	Min	Max	RMS	Stand. Dev.
		443	11895	26.851	10.7468	1319504	110.929	80	538	116.431	35.3685
INS		214	7107	33.2103	6.42098	2559571	360.148	200	1874	422.64	221.174
		78	70445	903.141	63.6452	23909540	339.407	180	1499	372.003	152.279
	400P	Count	Tot. Area	Avg. Area	% of ROI	Sum	Mean	Min	Max	RMS	Stand. Dev.
		15	334	22.2667	0.948864	89592	268.24	200	484	274.023	55.9995
INS		24	917	38.2083	2.60511	297718	324.665	200	888	346.984	122.437
		22	12520	569.091	35.5682	5340628	426.568	180	1816	494.785	250.704
	502A	Count	Tot. Area	Avg. Area	% of ROI	Sum	Mean	Min	Max	RMS	Stand. Dev.
		415	27205	65.5542	15.9297	3963544	145.692	100	772	153.643	48.785
INS		231	16837	72.8874	9.85877	5180548	307.688	200	2329	335.734	134.332
		86	126004	1465.16	73.7806	56687064	449.883	180	2824	529.385	279.023
	502C	Count	Tot. Area	Avg. Area	% of ROI	Sum	Mean	Min	Max	RMS	Stand. Dev.
		51	250	4.90196	0.0650476	34110	136.44	100	507	147.704	56.5734
INS		2	2	1	0.000520381	707	353.5	340	367	353.758	13.5
		153	68821	449.81	17.9066	22422332	325.807	180	1818	362.262	158.378
	502B	Count	Tot. Area	Avg. Area	% of ROI	Sum	Mean	Min	Max	RMS	Stand. Dev.
		335	9935	29.6567	5.57898	1460044	146.96	100	711	156.022	52.3999
INS		10	155	15.5	0.08704	57193	368.987	200	1278	426.688	214.27
		454	102792	226.414	57.7227	45328088	440.969	180	2814	520.575	276.667
	502P
		Count	Tot. Area	Avg. Area	% of ROI	Sum	Mean	Min	Max	RMS	Stand. Dev.
		70	8168	116.686	20.4974	1309087	160.27	100	775	174.93	70.0989
INS		55	4110	74.7273	10.3139	1269382	308.852	200	1923	342.83	148.805
		2	23482	11741	58.9275	12807428	545.415	180	2645	632.988	321.243
	601B	Count	Tot. Area	Avg. Area	% of ROI	Sum	Mean	Min	Max	RMS	Stand. Dev.
		170	14227	83.6882	4.82413	2468407	173.502	100	1247	199.774	99.0305
INS		41	629	15.3415	0.213283	200308	318.455	200	784	340.646	120.938
		452	49751	110.069	16.8697	18618930	374.242	180	1635	420.73	192.241
	651B	Count	Tot. Area	Avg. Area	% of ROI	Sum	Mean	Min	Max	RMS	Stand. Dev.
		22	1569	71.3182	5.69841	284553	181.359	100	934	203.205	91.6581
INS		11	307	27.9091	1.11499	109673	357.241	200	881	385.169	143.993
		22	3431	155.955	12.461	1341281	390.93	180	1480	437.726	196.92

## Sheet: Case 1 device 2 - CK ChrA DAPI
																		Pixel area			Convert pixels to µm^2				Convert area to volume µm^3
	15A	Count	Tot. Area	Avg. Area	% of ROI	Sum	Mean	Min	Max	RMS	Stand. Dev.											2.97563		Area is converted to volume by multiplying by section thickness (5µm)
Chra		130	8546	65.7385	2.8293	2940053	344.027	100	2381	428.715	255.816													Values are extrapolated by distance to previous and/or next sextion quantified
CK		60	2318	38.6333	0.767415	658346	284.015	200	1465	297.852	89.7294
Dapi		844	32924	39.0095	10.9001	9525864	289.329	180	981	315.004	124.565				Device segment		Section number	ChrA	PanCK	DAPI	ChrA	PanCK	DAPI	ChrA	PanCK	DAPI
	15B	Count	Tot. Area	Avg. Area	% of ROI	Sum	Mean	Min	Max	RMS	Stand. Dev.
		175	16272	92.9829	7.51358	5712306	351.051	100	3747	488.263	339.357
		128	8257	64.5078	3.81266	2748445	332.862	200	2775	360.953	139.605				1		-60
		1090	44086	40.4459	20.3567	13123376	297.677	180	1182	324.295	128.67						15
	15B	Count	Tot. Area	Avg. Area	% of ROI	Sum	Mean	Min	Max	RMS	Stand. Dev.						96
		52	4479	86.1346	3.01488	1902303	424.716	100	3487	594.936	416.611						196	143	461	497	425.514	1371.76	1478.89	111698	360088	388207
		10	58	5.8	0.0390407	40857	704.431	200	3674	1057.97	789.353						301
		419		83.1862	23.4614	10270463	294.663	180	1462	320.982	127.293						401	8913	121	11091	26521.7	360.051	33002.7	6.63044e+06	90012.7	8.25066e+06
	15C	Count	Tot. Area	Avg. Area	% of ROI	Sum	Mean	Min	Max	RMS	Stand. Dev.						467
		115	19827	172.409	7.54984	6347997	320.169	100	4010	425.599	280.404
		98	5673	57.8878	2.1602	1736653	306.126	200	1169	320.953	96.4231					SUM								6.74213e+06	450100	8.63887e+06
		986	49300	50	18.7727	15267824	309.692	180	1097	333.731	124.368					µm^3 to µL								0.00674213	0.0004501	0.00863887
																	-300
	96A	Count	Tot. Area	Avg. Area	% of ROI	Sum	Mean	Min	Max	RMS	Stand. Dev.				2		15	19827	5673	49300	58997.7	16880.7	146698	9.29214e+07	2.65872e+07	2.3105e+08
		84	3661	43.5833	1.02651	1732098	473.122	100	3691	685.699	496.326						96	15670	8526	46093	46628	25370.2	137155	2.10992e+07	1.148e+07	6.20629e+07
		35	1780	50.8571	0.499094	607664	341.384	200	3364	403.795	215.655						196	32448	7998	71503	96553.1	23799	212766	4.97248e+07	1.22565e+07	1.09575e+08
		1753	45159	25.761	12.6621	11185472	247.691	180	1129	263.748	90.622						302	15674	12302	50748	46639.9	36606.1	151007	2.3903e+07	1.87606e+07	7.73911e+07
																	401	259	18	4891	770.687	53.5613	14553.8	317908	22094	6.00344e+06
	96B	Count	Tot. Area	Avg. Area	% of ROI	Sum	Mean	Min	Max	RMS	Stand. Dev.						467	156	1	1729	464.197	2.97562	5144.86	76592.6	490.978	848901
		12	1850	154.167	3.54379	801729	433.367	100	1858	530.821	306.535
		10	258	25.8	0.494215	100996	391.457	200	1150	443.334	208.102
		83	36613	441.12	70.1345	13291478	363.026	180	2268	430.698	231.76
	96C	Count	Tot. Area	Avg. Area	% of ROI	Sum	Mean	Min	Max	RMS	Stand. Dev.					SUM								1.88043e+08	6.91069e+07	4.86931e+08
		110	15670	142.455	6.92741	4941540	315.35	100	2980	399.446	245.176					µm^3 to µL								0.188043	0.0691069	0.486931
		185	8526	46.0865	3.76918	2641672	309.837	200	1283	328.041	107.759
		758	46093	60.8087	20.3768	14112343	306.171	180	1714	330.77	125.172						-300
	96B	Count	Tot. Area	Avg. Area	% of ROI	Sum	Mean	Min	Max	RMS	Stand. Dev.				3		15	16272	8257	44086	48419.4	24569.7	131183	9.40269e+07	4.37758e+07	2.33179e+08
		137	23487	171.438	10.379	7366107	313.625	100	4003	416.678	274.336							4479	58		13327.8	172.586	0
		108	7818	72.3889	3.4548	2718627	347.739	200	2064	378.715	150.007						96	25337	8076	99147	75393.4	24031.1	295024	3.41155e+07	1.08741e+07	1.33498e+08
		1573	62534	39.7546	27.634	18873588	301.813	180	1696	335.325	146.123						196	57054	12197	108901	169771	36293.7	324049	8.74322e+07	1.86913e+07	1.66885e+08
																	302	62496	25487	143368	185965	75839.8	426609	9.53069e+07	3.88679e+07	2.18637e+08
	196A	Count	Tot. Area	Avg. Area	% of ROI	Sum	Mean	Min	Max	RMS	Stand. Dev.						401	39123	21270	117718	116415	63291.5	350285	4.80213e+07	2.61078e+07	1.44492e+08
		174	12924	74.2759	4.28746	5502688	425.773	100	3585	567.471	375.154						467	33252	9610	92930	98945.5	28595.8	276525	4.97201e+07	1.43694e+07	1.38954e+08
		78	3006	38.5385	0.997223	941895	313.338	200	3524	377.079	209.78
			46255														602	21338	9396	52561	63493.9	27959	156402	3.71439e+07	1.6356e+07	9.14951e+07
	196A	Count	Tot. Area	Avg. Area	% of ROI	Sum	Mean	Min	Max	RMS	Stand. Dev.						701	2659	3299	20000	7912.19	9816.59	59512.5	1.95827e+06	2.42961e+06	1.47293e+07
		94	6303	67.0532	9.53339	2258582	358.334	100	3030	477.868	316.156
		17	152	8.94118	0.229902	43012	282.974	200	476	291.423	69.6639
		190		122.505	35.2053	7621270	327.43	180	1628	363.437	157.72					SUM								4.47725e+08	1.71472e+08	1.14187e+09
	196P	Count	Tot. Area	Avg. Area	% of ROI	Sum	Mean	Min	Max	RMS	Stand. Dev.					µm^3 to µL								0.447725	0.171472	1.14187
		32	143	4.46875	0.106348	33022	230.923	100	1546	363.135	280.253
		10	461	46.1	0.342843	223937	485.764	201	2016	583.253	322.828						-300
		25	497	19.88	0.369616	122572	246.624	180	830	264.098	94.47				4		15	8546	2318	32924	25429.7	6897.5	97969.5	4.52013e+07	1.22603e+07	1.74141e+08
	196B	Count	Tot. Area	Avg. Area	% of ROI	Sum	Mean	Min	Max	RMS	Stand. Dev.						96	3661	1780	45159	10893.8	5296.61	134376	4.92943e+06	2.39672e+06	6.08053e+07
		198	57054	288.152	16.119	17346304	304.033	100	2605	386.218	238.177						196	12924	3006	46255	38457	8944.73	137638	2.94644e+07	4.83947e+06	7.08833e+07
		322	12197	37.8789	3.44592	3616097	296.474	200	2229	315.732	108.58							6303	152		18755.4	452.295	0
		907	108901	120.067	30.7669	36735168	337.326	180	1986	372.029	156.897						302	14785	8786	85268	43994.6	26143.8	253726	2.25472e+07	1.33987e+07	1.30034e+08
	196C	Count	Tot. Area	Avg. Area	% of ROI	Sum	Mean	Min	Max	RMS	Stand. Dev.						401	16855	9807	59530	50154.2	29182	177139	2.06886e+07	1.20376e+07	7.30698e+07
		146	32448	222.247	20.1233	8743085	269.449	100	2752	328.693	188.245						467	20909	13725	46472	62217.3	40840.5	138283	1.58654e+07	1.04143e+07	3.52622e+07
		274	7998	29.1898	4.96012	2254622	281.898	200	1691	296.153	90.7755						503	6926	4489	12837	20609.2	13357.6	38198.1	6.9556e+06	4.50818e+06	1.28919e+07
		330	71503	216.676	44.344	23755940	332.237	180	1573	358.2	133.888						602	15636	8333	33851	46526.9	24795.9	100728	1.15154e+07	6.13698e+06	2.49302e+07
		Count	Tot. Area	Avg. Area	% of ROI	Sum	Mean	Min	Max	RMS	Stand. Dev.					SUM								1.57167e+08	6.59922e+07	5.82018e+08
	302A	218	14785	67.8211	6.9391	5944924	402.092	100	3990	594.599	438.03					µm^3 to µL								0.157167	0.0659922	0.582018
		97	8786	90.5773	4.12357	4178031	475.533	200	2533	534.644	244.361
		1246	85268	68.4334	40.0191	26624056	312.24	180	2235	361.432	182.042					TOTAL µL								0.799678	0.307021	2.21946
	302C	Count	Tot. Area	Avg. Area	% of ROI	Sum	Mean	Min	Max	RMS	Stand. Dev.
		93	15674	168.538	13.6361	5733517	365.798	100	3943	488.808	324.23
		92	12302	133.717	10.7025	5397479	438.748	200	2801	499.787	239.347
		377	50748	134.61	44.1498	19500444	384.26	180	2747	449.177	232.603
	302B	Count	Tot. Area	Avg. Area	% of ROI	Sum	Mean	Min	Max	RMS	Stand. Dev.
		252	62496	248	29.8849	20741648	331.888	100	3836	446.91	299.298
		356	25487	71.5927	12.1876	10946782	429.505	200	3368	483.891	222.883
		615	143368	233.119	68.5571	53808868	375.32	180	2420	424.196	197.68
	401A	Count	Tot. Area	Avg. Area	% of ROI	Sum	Mean	Min	Max	RMS	Stand. Dev.
		155	16855	108.742	11.8618	5824593	345.571	100	3751	466.533	313.424
		96	9807	102.156	6.90172	3692765	376.544	200	2002	416.514	178.041
		574	59530	103.711	41.8945	19885284	334.038	180	1843	373.454	166.993
	401B	Count	Tot. Area	Avg. Area	% of ROI	Sum	Mean	Min	Max	RMS	Stand. Dev.
		228	39123	171.592	15.8183	11439916	292.409	100	3579	383.51	248.148
		202	21270	105.297	8.59995	8361112	393.094	200	1953	435.909	188.397
		1113	117718	105.766	47.5961	39616888	336.541	180	1681	371.957	158.407
	401C	Count	Tot. Area	Avg. Area	% of ROI	Sum	Mean	Min	Max	RMS	Stand. Dev.
		21	259	12.3333	0.234347	68963	266.266	100	2316	433.969	342.683
		6	18	3	0.0162866	5551	308.389	201	547	329.291	115.45
		99	4891	49.404	4.42544	1487871	304.206	180	1107	333.494	136.663
		Count	Tot. Area	Avg. Area	% of ROI	Sum	Mean	Min	Max	RMS	Stand. Dev.
	401P	16	8913	557.062	18.2162	2485130	278.821	100	2604	369.598	242.615
		21	121	5.7619	0.247297	45657	377.331	200	950	437.176	220.781
		30	11091	369.7	22.6675	4016167	362.11	180	978	389.214	142.7
	467A	Count	Tot. Area	Avg. Area	% of ROI	Sum	Mean	Min	Max	RMS	Stand. Dev.
		187	20909	111.813	11.1774	6894489	329.738	100	3413	441.118	293.015
		132	13725	103.977	7.33702	4866600	354.579	200	3507	388.827	159.561
		501	46472	92.7585	24.8427	16551340	356.157	180	1608	398.745	179.304
	467B	Count	Tot. Area	Avg. Area	% of ROI	Sum	Mean	Min	Max	RMS	Stand. Dev.
		151	33252	220.212	14.3758	9965698	299.702	100	3881	408.047	276.913
		120	9610	80.0833	4.15467	3635720	378.327	200	2074	424.342	192.185
		882	92930	105.363	40.1762	30864180	332.123	180	2089	369.921	162.899
	467C	Count	Tot. Area	Avg. Area	% of ROI	Sum	Mean	Min	Max	RMS	Stand. Dev.
		15	156	10.4	0.618385	26016	166.769	100	568	181.936	72.7244
		1	1	1	0.00396401	200	200	200	200	200	0
		20	1729	86.45	6.85377	868965	502.582	180	1565	602.133	331.624
	503A	Count	Tot. Area	Avg. Area	% of ROI	Sum	Mean	Min	Max	RMS	Stand. Dev.
		72	6926	96.1944	9.2193	1912998	276.205	100	2088	339.186	196.871
		43	4489	104.395	5.97537	1465144	326.385	200	1556	342.744	104.622
		64	12837	200.578	17.0875	4788602	373.031	180	1204	405.472	158.919
	602A	Count	Tot. Area	Avg. Area	% of ROI	Sum	Mean	Min	Max	RMS	Stand. Dev.
		240	15636	65.15	6.38238	4203137	268.812	100	3985	355.28	232.301
		169	8333	49.3077	3.4014	2364947	283.805	200	707	292.019	68.7739
		475	33851	71.2653	13.8175	10501289	310.221	180	1323	330.075	112.749
	602B	Count	Tot. Area	Avg. Area	% of ROI	Sum	Mean	Min	Max	RMS	Stand. Dev.
		168	21338	127.012	7.27361	6100360	285.892	100	3330	381.482	252.575
		175	9396	53.6914	3.20287	2703872	287.768	200	1346	298.661	79.9216
		885	52561	59.391	17.9168	16696749	317.664	180	971	338.815	117.835
	701B	Count	Tot. Area	Avg. Area	% of ROI	Sum	Mean	Min	Max	RMS	Stand. Dev.
		50	2659	53.18	4.90916	918750	345.525	100	3428	567.933	450.734
		34	3299	97.0294	6.09076	1307007	396.183	200	3460	511.802	324.007
		53	20000	665.755	65.1447	13408267	379.999	180	2758	429.539	200.262

## Sheet: Case 1 device 2 - GCG INS
	1C	Count	Tot. Area	Avg. Area	% of ROI	Sum	Mean	Min	Max	RMS	Stand. Dev.
GCG		430	18988	44.1581	9.52223	2566027	135.139	60	993	151.832	69.2111						Pixel area		Convert pixels to µm^2		Convert area to volume µm^3
INS		24	550	22.9167	0.275818	209902	381.64	120	1966	504.145	329.413								2.97563
		773	47786	61.8189	23.9641	15167317	317.401	200	1176	337.959	116.074			Device Segment		Section number	GCG	INS	GCG	INS	GCG	INS
	1B	Count	Tot. Area	Avg. Area	% of ROI	Sum	Mean	Min	Max	RMS	Stand. Dev.
GCG		341	15514	45.4956	8.32318	2264143	145.942	60	1924	182.233	109.132
INS		27	1701	63	0.912578	548176	322.267	120	1883	408.783	251.491			1		-300
		508	29721	58.5059	15.9452	9528445	320.596	200	1118	337.216	104.56					1
	14A	Count	Tot. Area	Avg. Area	% of ROI	Sum	Mean	Min	Max	RMS	Stand. Dev.					14
		265	12463	47.0302	5.29235	1581994	126.935	60	1170	151.287	82.311					97
		12	288	24	0.122298	90876	315.542	121	2696	435.946	300.803					194
		614	41799	68.0765	17.7497	13136866	314.287	200	1336	338.613	126.027					300
	14C	Count	Tot. Area	Avg. Area	% of ROI	Sum	Mean	Min	Max	RMS	Stand. Dev.					400	8025	38	23879.4	113.074	5.96985e+06	28268.4
		147	16268	110.667	9.67262	1902877	116.971	60	706	128.323	52.7702					500
		15	572	38.1333	0.3401	150190	262.57	120	981	304.209	153.623
		758	43371	57.2177	20.5521	13986087	322.476	200	1413	347.417	129.261
															SUM						5.96985e+06	28268.4
	97A	Count	Tot. Area	Avg. Area	% of ROI	Sum	Mean	Min	Max	RMS	Stand. Dev.				µm^3 to µL						0.00596985	2.82684e-05
		170	3160	18.5882	1.37118	399802	126.52	60	1745	166.654	108.472
		7	11	1.57143	0.0047731	1888	171.636	126	317	179.743	53.3722			2		-300
		560	19890	35.5179	8.63064	6118020	307.593	200	1199	330.528	120.978					1
	97C	Count	Tot. Area	Avg. Area	% of ROI	Sum	Mean	Min	Max	RMS	Stand. Dev.					14	12463	288	37085.2	856.98	8.90045e+06	205675
		235	12374	52.6553	5.93261	1619434	130.874	60	790	145.925	64.5447					97	8113	12	24141.2	35.7075	1.08636e+07	16068.4
		33	1822	55.2121	0.873542	628481	344.94	120	3086	492.694	351.801					194	10165	395	30247.2	1175.37	2.07432e+07	675809
		481	34059	70.8087	16.3293	11051219	324.473	200	1264	343.883	113.899						3371	46	10030.8	136.879
	97B	Count	Tot. Area	Avg. Area	% of ROI	Sum	Mean	Min	Max	RMS	Stand. Dev.					303	14017	1242	41709.3	3695.73	2.14803e+07	1.9033e+06
		172	14590	84.8256	7.75928	2002994	137.285	60	853	159.397	80.9944					400	7971	836	23718.7	2487.62	9.78397e+06	1.02614e+06
		34	2392	70.3529	1.27212	907409	379.352	120	3170	545.622	392.167					468	17448	3227	51918.7	9602.34	1.31095e+07	2.42459e+06
		509	25614	50.3222	13.6221	9459932	369.327	200	1416	402.508	160.034					501	3111	114	9257.17	339.221	3.07801e+06	112791
																601	22517	687	67002.1	2044.25	1.67505e+07	511064
	97C	Count	Tot. Area	Avg. Area	% of ROI	Sum	Mean	Min	Max	RMS	Stand. Dev.
		6	482	80.3333	13.4787	41986	87.1079	61	172	89.7346	21.5525
		0	0	0	0	0	0	0	0	0	0				SUM						1.0471e+08	6.87544e+06
		8	1011	126.375	28.2718	405949	401.532	200	1146	439.044	177.571				µm^3 to µL						0.10471	0.00687544
	97A	Count	Tot. Area	Avg. Area	% of ROI	Sum	Mean	Min	Max	RMS	Stand. Dev.
		162	4953	30.5741	13.9364	437602	88.3509	60	594	95.4349	36.0824			3		-300
		1	1	1	0.00281373	367	367	367	367	367	0					1	15514	1701	46163.8	5061.54	7.09769e+07	7.78211e+06
		35	17593	502.657	49.502	6906850	392.591	200	1824	437.356	192.75					14	16274	2439	48425.3	7257.55	1.16221e+07	1.74181e+06
																97	14590	2392	43414.4	7117.69	1.95365e+07	3.20296e+06
																194	48109	9295	143154	27658.4	7.37245e+07	1.42441e+07
	194A	Count	Tot. Area	Avg. Area	% of ROI	Sum	Mean	Min	Max	RMS	Stand. Dev.					303	55973	7113	166555	21165.6	8.57756e+07	1.09003e+07
		126	5345	42.4206	5.66136	624733	116.882	60	2413	146.1	87.6579					400	23658	2081	70397.3	6192.28	2.90389e+07	2.55431e+06
		18	390	21.6667	0.413083	152755	391.679	120	2345	537.734	368.436					468	14897	734	44327.9	2184.11	1.11928e+07	551487
		182	11868	65.2088	12.5704	4650742	391.872	200	1413	427.852	171.736					501
		Count	Tot. Area	Avg. Area	% of ROI	Sum	Mean	Min	Max	RMS	Stand. Dev.					601	27338	227	81347.6	675.467	4.06738e+07	337733
	194A	67	3371	50.3134	13.4549	344450	102.18	60	311	110.069	40.918					701	3491	0	10387.9	0	2.59698e+06	0
		4	46	11.5	0.183603	9382	203.957	123	401	218.618	78.713
		65	7039	108.292	28.0953	2382060	338.409	200	938	359.3	120.731
															SUM						3.45138e+08	4.13148e+07
	194B	Count	Tot. Area	Avg. Area	% of ROI	Sum	Mean	Min	Max	RMS	Stand. Dev.				µm^3 to µL						0.345138	0.0413148
		283	17273	61.0353	13.9013	2031173	117.592	60	581	130.255	56.0204
		40	3274	81.85	2.6349	1347557	411.593	120	2504	525.902	327.359
		414	40435	97.6691	32.542	14395766	356.022	200	1446	382.463	139.736			4		-300
	194A	Count	Tot. Area	Avg. Area	% of ROI	Sum	Mean	Min	Max	RMS	Stand. Dev.					1	18988	550	56501.2	1636.59	8.68705e+07	2.51626e+06
		182	4820	26.4835	3.64026	617313	128.073	60	1357	149.939	77.9669					14	16268	572	48407.5	1702.06	1.16178e+07	408494
		5	5	1	0.00377621	976	195.2	132	354	211.604	81.6906					97	12374	1822	36820.4	5421.59	1.72146e+07	2.43971e+06
		375	14335	38.2267	10.8264	4009949	279.731	200	1151	293.312	88.2159						482	0	1434.25	0	738639	0
																194	26806	4058	79764.6	12075.1	4.10788e+07	6.21867e+06
	194C	Count	Tot. Area	Avg. Area	% of ROI	Sum	Mean	Min	Max	RMS	Stand. Dev.					303	18144	795	53989.7	2365.62	2.78047e+07	1.2183e+06
		229	26806	117.057	19.6247	3031384	113.086	60	632	121.725	45.04					400	1443	2	4293.83	5.95125	1.7712e+06	2454.89
		60	4058	67.6333	2.97087	1272423	313.559	120	1928	404.669	255.808					468	5304	2	15782.7	5.95125	2.68306e+06	1011.71
		383	67991	177.522	49.7763	22377274	329.121	200	1212	349.231	116.796
	194B	Count	Tot. Area	Avg. Area	% of ROI	Sum	Mean	Min	Max	RMS	Stand. Dev.				SUM						1.89779e+08	1.28039e+07
		140	30836	220.257	31.5613	3883445	125.939	60	646	139.298	59.526				µm^3 to µL						0.189779	0.0128039
		52	6021	115.788	6.16262	2139475	355.335	120	2717	460.732	293.277
		114	47313	415.026	48.4258	17500404	369.886	200	1575	401.466	156.074				TOTAL µL						0.645597	0.0610224
	303A	Count	Tot. Area	Avg. Area	% of ROI	Sum	Mean	Min	Max	RMS	Stand. Dev.
		139	2035	14.6403	5.86472	204299	100.393	60	365	110.742	46.7449
		3	217	72.3333	0.625378	97161	447.747	121	1810	599.343	398.415
		161	11373	70.6398	32.7762	3881096	341.255	200	981	370.256	143.647
	303A	Count	Tot. Area	Avg. Area	% of ROI	Sum	Mean	Min	Max	RMS	Stand. Dev.
		189	11982	63.3968	12.1572	1262777	105.39	60	510	113.119	41.096
		15	1025	68.3333	1.03999	403292	393.456	120	1983	514.071	330.85
		345	34531	100.09	35.0359	12112003	350.757	200	1391	385.062	158.877
	303B	Count	Tot. Area	Avg. Area	% of ROI	Sum	Mean	Min	Max	RMS	Stand. Dev.
		54	5185	96.0185	24.3748	554907	107.022	60	580	115.842	44.3371
		14	796	56.8571	3.74201	346281	435.026	121	1507	528.733	300.518
		88	16406	186.432	77.1249	5537975	337.558	200	1418	372.843	158.325
	303C	Count	Tot. Area	Avg. Area	% of ROI	Sum	Mean	Min	Max	RMS	Stand. Dev.
		145	18144	125.131	18.5379	2561520	141.177	60	561	152.435	57.4939
		12	795	66.25	0.812261	328623	413.362	120	2480	566.958	388.038
		200	58069	290.345	59.3298	20034188	345.007	200	1192	373.054	141.915
	303B	Count	Tot. Area	Avg. Area	% of ROI	Sum	Mean	Min	Max	RMS	Stand. Dev.
		314	50788	161.745	25.9914	4926281	96.9969	60	596	102.521	33.1985
		65	6317	97.1846	3.23281	2286883	362.02	120	2008	441.011	251.856
		751	108338	144.258	55.4434	37938624	350.188	200	1146	372.917	128.201
	400A	Count	Tot. Area	Avg. Area	% of ROI	Sum	Mean	Min	Max	RMS	Stand. Dev.
		159	7971	50.1321	6.1382	1007386	126.381	60	887	142.541	65.9228
		23	836	36.3478	0.643775	333169	398.528	120	2372	506.84	313.15
		284	16784	59.0986	12.9248	5198409	309.724	200	1253	325.427	99.8677
	400B	Count	Tot. Area	Avg. Area	% of ROI	Sum	Mean	Min	Max	RMS	Stand. Dev.
		345	23658	68.5739	11.3951	2723695	115.128	60	702	126.825	53.1986
		41	2081	50.7561	1.00233	860693	413.596	120	1942	510.137	298.628
		723	33470	46.2932	16.1211	9605576	286.991	200	1574	300.088	87.6884
	400c	Count	Tot. Area	Avg. Area	% of ROI	Sum	Mean	Min	Max	RMS	Stand. Dev.
		80	1443	18.0375	2.78367	122002	84.5475	60	315	87.6939	23.2799
		2	2	1	0.00385817	405	202.5	174	231	204.496	28.5
		81	8482	104.716	16.3625	3115551	367.313	200	1616	413.591	190.101
	400P	Count	Tot. Area	Avg. Area	% of ROI	Sum	Mean	Min	Max	RMS	Stand. Dev.
		22	8025	364.773	23.1235	1176724	146.632	61	504	159.179	61.9434
		2	38	19	0.109494	13103	344.816	134	589	370.685	136.049
		33	6996	212	20.1585	2364356	337.958	200	804	352.904	101.616
	468A	Count	Tot. Area	Avg. Area	% of ROI	Sum	Mean	Min	Max	RMS	Stand. Dev.
		236	17448	73.9322	11.0463	2271967	130.214	60	992	153.411	81.1127
		48	3227	67.2292	2.04301	1095394	339.447	120	3122	491.772	355.831
		534	36834	68.9775	23.3196	13465826	365.581	200	1831	398.155	157.728
	468B	Count	Tot. Area	Avg. Area	% of ROI	Sum	Mean	Min	Max	RMS	Stand. Dev.
		32	7301	228.156	36.14	816597	111.847	60	742	123.653	52.7281
		7	507	72.4286	2.50965	213649	421.398	120	2512	581.924	401.322
		43	5116	118.977	25.3242	1488400	290.93	200	723	302.322	82.2072
	468C	Count	Tot. Area	Avg. Area	% of ROI	Sum	Mean	Min	Max	RMS	Stand. Dev.
		169	5304	31.3846	9.87011	456368	86.0422	60	1628	100.054	51.0649
		2	2	1	0.00372176	305	152.5	133	172	153.742	19.5
		71	27224	383.437	50.6606	11120677	408.488	200	1998	454.018	198.167
	468B	Count	Tot. Area	Avg. Area	% of ROI	Sum	Mean	Min	Max	RMS	Stand. Dev.
		202	7596	37.604	5.27149	815786	107.397	60	823	121.509	56.8358
		11	227	20.6364	0.157534	64453	283.934	120	935	327.639	163.489
		420	11826	28.1571	8.20703	3302030	279.218	200	887	290.63	80.6437
	501A	Count	Tot. Area	Avg. Area	% of ROI	Sum	Mean	Min	Max	RMS	Stand. Dev.
		43	3111	72.3488	19.2787	419561	134.864	60	405	149.878	65.3854
		3	114	38	0.706451	32283	283.184	121	793	317.312	143.155
		19	4372	230.105	27.093	1453463	332.448	200	1039	348.813	105.586
	601A	Count	Tot. Area	Avg. Area	% of ROI	Sum	Mean	Min	Max	RMS	Stand. Dev.
		538	22517	41.8532	13.6372	3072128	136.436	60	934	158.96	81.5694
		22	687	31.2273	0.416074	192605	280.357	120	1265	326	166.361
		612	40920	66.8627	24.7827	15252485	372.739	200	1115	400.454	146.388
	601B	Count	Tot. Area	Avg. Area	% of ROI	Sum	Mean	Min	Max	RMS	Stand. Dev.
		543	27338	50.3462	10.7747	4051767	148.21	60	930	171.716	86.7182
		7	227	32.4286	0.0894673	60017	264.392	121	1013	312.906	167.353
		932	59795	64.1577	23.5669	21200388	354.551	200	1296	383.232	145.466
	700B	Count	Tot. Area	Avg. Area	% of ROI	Sum	Mean	Min	Max	RMS	Stand. Dev.
		102	3491	34.2255	9.02394	525939	150.656	60	687	174.438	87.9292
		0	0	0	0	0	0	0	0	0	0
		48	9308	193.917	24.0604	3570779	383.625	200	1189	412.486	151.581

## Sheet: Case 4 - Device Mo 3
DAPI
		Count	Tot. Area	Avg. Area	% of ROI	Sum	Mean	Min	Max	RMS	Stand. Dev.		Section		Device segment	Pixel area		Convert pixels to µm^2		Convert area to volume µm^3			Section		Device segment	Pixel area			Convert pixels to µm^2				Convert area to volume µm^3
	3A	657	115837	176.312	28.7004	48649880	419.986	200	1680	456.189	178.101							2.97563											2.97563
		Count	Tot. Area	Avg. Area	% of ROI	Sum	Mean	Min	Max	RMS	Stand. Dev.					ins	glg	ins	glg	ins	glg					ChrA	CK	DAPI	ChrA	CK	DAPI	ChrA	CK	DAPI
	3B	1411	111952	79.3423	23.0277	42159160	376.582	200	1656	407.746	156.34
		Count	Tot. Area	Avg. Area	% of ROI	Sum	Mean	Min	Max	RMS	Stand. Dev.
	3C	921	58361	63.367	18.6256	22707014	389.079	200	1513	423.655	167.635		-300		1								-300		1
		Count	Tot. Area	Avg. Area	% of ROI	Sum	Mean	Min	Max	RMS	Stand. Dev.		2			5177	70670	15404.8	210287	2.71125e+07	370105857		3			95016	26994	115837	282732	80324	344687	4.99022e+08	1.41772e+08	6.08373e+08
	103A	466	102589	220.148	32.0718	44303760	431.857	200	2801	478.108	205.152		102			6131	65575	18243.6	195127	9.12178e+06	9.75633e+07		103			92911	33543	102589	276468	99811.4	305266	1.38234e+08	4.99057e+07	1.52633e+08
		Count	Tot. Area	Avg. Area	% of ROI	Sum	Mean	Min	Max	RMS	Stand. Dev.		202			4305	59788	12810.1	177907	6.40503e+06	8.89533e+07		203			118030	40743	146523	351213	121236	435998	1.75607e+08	6.06179e+07	2.17999e+08
	103B	1285	126317	98.3012	27.6766	49308128	390.352	200	2296	428.403	176.505		302			5516	78565	16413.5	233780	8.20677e+06	1.1689e+08		303			105376	31761	120526	313559	94508.8	358640	156779730	4.72544e+07	1.7932e+08
		Count	Tot. Area	Avg. Area	% of ROI	Sum	Mean	Min	Max	RMS	Stand. Dev.		402			7405	61646	22034.5	183435	1.10173e+07	9.17177e+07		403			70665	18475	99501	210273	54974.7	296078	1.05136e+08	2.74873e+07	1.48039e+08
	103C	1111	105311	94.7894	24.2203	41745968	396.407	200	2627	444.469	201.034		502			2590	81710	7706.87	243138	3.85343e+06	1.21569e+08		503			44713	22738	70404	133049	67659.8	209496	6.65246e+07	3.38299e+07	1.04748e+08
		Count	Tot. Area	Avg. Area	% of ROI	Sum	Mean	Min	Max	RMS	Stand. Dev.		602			3967	72757	11804.3	216498	2.95108e+06	1.08249e+08		603			17	8	11201	50.5856	23.805	33330	12646.4	5951.25	8.33249e+06
	203A	369	146523	397.081	41.3566	62350080	425.531	200	2007	465.474	188.652		702				6		17.8537		4463.44		703
		Count	Tot. Area	Avg. Area	% of ROI	Sum	Mean	Min	Max	RMS	Stand. Dev.		802										803
	203B	1608	116099	72.2009	25.5953	44627356	384.391	200	1906	420.31	170.014
		Count	Tot. Area	Avg. Area	% of ROI	Sum	Mean	Min	Max	RMS	Stand. Dev.			SUM						6.86678e+07	9.95053e+08				SUM							1.14132e+09	3.60873e+08	1.41944e+09
	203C	1440	78374	54.4264	17.3559	28451012	363.016	200	2694	423.967	219.016			µm^3 to µL						0.0686678	0.995053				µm^3 to µL							1.14132	0.360873	1.41944
		Count	Tot. Area	Avg. Area	% of ROI	Sum	Mean	Min	Max	RMS	Stand. Dev.
	203P	62	10885	175.565	14.5933	5215649	479.159	200	1599	527.616	220.874		-300		2								-300		2
		Count	Tot. Area	Avg. Area	% of ROI	Sum	Mean	Min	Max	RMS	Stand. Dev.		2			1656	38229	4927.64	113755	8.67264e+06	2.00209e+08		3			53401	18378	111952	158901	54686	333127	2.80461e+08	9.65209e+07	5.87969e+08
	303A	372	120526	323.995	37.7395	52993672	439.687	200	2412	491.681	220.058		102			2815	42873	8376.38	127574	4.18819e+06	6.3787e+07		103			64516	24678	126317	191975	73432.5	375872	9.59877e+07	3.67162e+07	1.87936e+08
		Count	Tot. Area	Avg. Area	% of ROI	Sum	Mean	Min	Max	RMS	Stand. Dev.		202			2199	36415	6543.4	108357	3.2717e+06	5.41787e+07		203			64053	27961	116099	190598	83201.5	345467	9.52989e+07	4.16007e+07	1.72734e+08
	303B	2126	152056	71.5221	27.7773	56414736	371.013	200	2172	407.209	167.835		302			1722	69729	5124.03	207487	2.56201e+06	1.03744e+08		303			88675	33232	152056	263864	98886	452462	1.31932e+08	49442985	2.26231e+08
		Count	Tot. Area	Avg. Area	% of ROI	Sum	Mean	Min	Max	RMS	Stand. Dev.		402			3081	70186	9167.9	208847	4.58395e+06	1.04424e+08		403			83517	34212	159606	248515	101802	474928	1.24258e+08	5.0901e+07	2.37464e+08
	303C	1273	60102	47.2129	18.6483	21724476	361.46	200	1662	396.006	161.763		502			1145	12493	3407.09	37174.5	1.70355e+06	1.85872e+07		503			84007	30900	137949	249973	91946.8	410484	1.24987e+08	4.59734e+07	2.05242e+08
		Count	Tot. Area	Avg. Area	% of ROI	Sum	Mean	Min	Max	RMS	Stand. Dev.		602			349	13594	1038.49	40450.6	519247	2.02253e+07		603			96374	37504	154051	286773	111598	458398	1.43386e+08	5.57989e+07	2.29199e+08
	303P	218	17697	81.1789	5.42355	8272292	467.44	200	2414	544.246	278.754		702			2767	67051	8233.55	199519	2.05839e+06	4.98797e+07		703			106004	26313	167060	315428	78297.6	497108	7.8857e+07	1.95744e+07	1.24277e+08
		Count	Tot. Area	Avg. Area	% of ROI	Sum	Mean	Min	Max	RMS	Stand. Dev.		802										803
	403A	407	99501	244.474	37.2349	44794432	450.191	200	3098	504.567	227.85
		Count	Tot. Area	Avg. Area	% of ROI	Sum	Mean	Min	Max	RMS	Stand. Dev.			SUM						2.75597e+07	6.15034e+08				SUM							1.07517e+09	3.96529e+08	1.97105e+09
	403B	2539	159606	62.8618	26.2051	64154832	401.958	200	2105	450.528	203.484			µm^3 to µL						0.0275597	0.615034				µm^3 to µL							1.07517	0.396529	1.97105
		Count	Tot. Area	Avg. Area	% of ROI	Sum	Mean	Min	Max	RMS	Stand. Dev.
	403C	1582	88841	56.1574	24.8434	33320298	375.055	200	2368	417.447	183.291
		Count	Tot. Area	Avg. Area	% of ROI	Sum	Mean	Min	Max	RMS	Stand. Dev.		-300		3								-300		3
	403P	783	39565	50.53	11.5325	15758658	398.298	200	1993	447.121	203.165		2			559	6854	1663.37	20394.9	2.92754e+06	3.58951e+07		3			22592	17680	58361	67225.3	52609.1	173660	1.18653e+08	9.2855e+07	3.06511e+08
		Count	Tot. Area	Avg. Area	% of ROI	Sum	Mean	Min	Max	RMS	Stand. Dev.		102			846	14534	2517.38	43247.7	1.25869e+06	2.16239e+07		103			18588	16410	105311	55310.9	48830	313366	2.76555e+07	2.4415e+07	1.56683e+08
	503A	212	70404	332.094	25.3494	32755854	465.256	200	1886	510.651	210.48		202			256	5913	761.76	17594.9	380880	8.79744e+06		203			20095	96	78374	59795.2	285.66	233212	2.98976e+07	142830	1.16606e+08
		Count	Tot. Area	Avg. Area	% of ROI	Sum	Mean	Min	Max	RMS	Stand. Dev.		302			132	6896	392.782	20519.9	196391	10259955		303			9909	7480	60102	29485.5	22257.7	178841	1.47427e+07	1.11288e+07	8.94205e+07
	503B	359	55070	153.398	15.3551	23071800	418.954	200	3432	460.21	190.448		402			567	21076	1687.18	62714.3	843590	3.13571e+07		403			28640	16583	88841	85221.9	49344.8	264358	42610950	2.46724e+07	1.32179e+08
		1989	82879	41.6687	19.9287	27386320	330.437	200	1485	352.559	122.918		502			137	5083	407.661	15125.1	203830	7.56255e+06		503			33050	18891	80478	98344.4	56212.5	239472	4.91722e+07	2.81063e+07	1.19736e+08
			137949										602			37	1027	110.098	3055.97	27524.5	763992		603			25058	12892	98808	74563.2	38361.8	294016	3.72816e+07	1.91809e+07	1.47008e+08
	503C	Count	Tot. Area	Avg. Area	% of ROI	Sum	Mean	Min	Max	RMS	Stand. Dev.		702										703			6323	1275	15851	18814.9	3793.92	47166.6	4.70372e+06	948480	1.17917e+07
		864	80478	93.1458	23.7733	30784524	382.521	200	1966	421.363	176.704		802										803
	503P	Count	Tot. Area	Avg. Area	% of ROI	Sum	Mean	Min	Max	RMS	Stand. Dev.
		500	85012	170.024	22.6838	35116740	413.08	200	1901	457.081	195.674			SUM						5.83844e+06	1.1626e+08				SUM							3.24717e+08	2.0145e+08	1.07993e+09
	603A	Count	Tot. Area	Avg. Area	% of ROI	Sum	Mean	Min	Max	RMS	Stand. Dev.			µm^3 to µL						0.00583844	0.11626				µm^3 to µL							0.324717	0.20145	1.07993
		247	11201	45.3482	4.69675	4041704	360.834	200	1952	395.167	161.107
	603B	Count	Tot. Area	Avg. Area	% of ROI	Sum	Mean	Min	Max	RMS	Stand. Dev.
		1500	129687	86.458	24.1255	49988748	385.457	200	3296	424.29	177.326		-300		4								-300		4
		635	24364	38.3685	21.268	8577859	352.071	200	1908	384.251	153.931		2										3
			154051										102										103
	603C	Count	Tot. Area	Avg. Area	% of ROI	Sum	Mean	Min	Max	RMS	Stand. Dev.		202			83	319	246.977	949.224	123488	474612		203			10913	3703	10885	32473	11018.7	32389.7	1.62365e+07	5.50937e+06	1.61948e+07
		1123	98808	87.9858	32.5944	41284344	417.824	200	2840	476.041	228.119		302			675	14966	2008.55	44533.2	1.00427e+06	2.22666e+07		303			14899	2812	17697	44333.8	8367.46	52659.6	2.21669e+07	4.18373e+06	2.63298e+07
	703B	Count	Tot. Area	Avg. Area	% of ROI	Sum	Mean	Min	Max	RMS	Stand. Dev.		402			17	3466	50.5856	10313.5	12646.4	2.57838e+06		403			16732	11558	39565	49788.2	34392.3	117731	2.48941e+07	1.71961e+07	5.88653e+07
		1495	167060	111.746	22.7998	71276608	426.653	200	1960	469.536	196.04		502										503			26291	25636	85012	78232.2	76283.1	252964	1.9558e+07	1.90708e+07	6.3241e+07
	703C	Count	Tot. Area	Avg. Area	% of ROI	Sum	Mean	Min	Max	RMS	Stand. Dev.		602										603
		106	15851	149.538	9.60504	7755399	489.269	200	2307	575.997	303.955		702										703
													802										803
PanCK
		Count	Tot. Area	Avg. Area	% of ROI	Sum	Mean	Min	Max	RMS	Stand. Dev.			SUM						1.14041e+06	2.53196e+07				SUM							8.28555e+07	4.596e+07	1.64631e+08
	3A	787	26994	34.2999	6.68819	8036482	297.714	200	2434	313.746	99.0117			µm^3 to µL						0.00114041	0.0253196				µm^3 to µL							0.0828555	0.04596	0.164631
		Count	Tot. Area	Avg. Area	% of ROI	Sum	Mean	Min	Max	RMS	Stand. Dev.
	3B	551	18378	33.3539	3.78022	5414195	294.602	200	1609	309.936	96.2796
		Count	Tot. Area	Avg. Area	% of ROI	Sum	Mean	Min	Max	RMS	Stand. Dev.			TOTAL µL						0.103206	1.75167				TOTAL µL							2.62406	1.00481	4.63506
	3C	313	17680	56.4856	5.64247	5455523	308.57	200	1509	322.862	94.9949
		Count	Tot. Area	Avg. Area	% of ROI	Sum	Mean	Min	Max	RMS	Stand. Dev.
	103A	994	33543	33.7455	10.4863	10502163	313.096	200	1460	332.155	110.898
		Count	Tot. Area	Avg. Area	% of ROI	Sum	Mean	Min	Max	RMS	Stand. Dev.
	103B	501	24678	49.2575	5.40705	7309623	296.2	200	1614	310.982	94.7377
		Count	Tot. Area	Avg. Area	% of ROI	Sum	Mean	Min	Max	RMS	Stand. Dev.
	103C	256	16410	64.1016	3.77411	5798934	353.378	200	2345	381.986	145.041
		Count	Tot. Area	Avg. Area	% of ROI	Sum	Mean	Min	Max	RMS	Stand. Dev.
	203A	1108	40743	36.7717	11.4998	12044859	295.63	200	1507	311.204	97.2161
		Count	Tot. Area	Avg. Area	% of ROI	Sum	Mean	Min	Max	RMS	Stand. Dev.
	203B	746	27961	37.4812	6.16431	8564296	306.294	200	1917	323.485	104.05
		Count	Tot. Area	Avg. Area	% of ROI	Sum	Mean	Min	Max	RMS	Stand. Dev.
	203C	12	96	8	0.0212591	23092	240.542	200	337	242.91	33.8393
		Count	Tot. Area	Avg. Area	% of ROI	Sum	Mean	Min	Max	RMS	Stand. Dev.
	203P	114	3703	32.4825	4.96454	1177160	317.894	200	892	337.324	112.832
		Count	Tot. Area	Avg. Area	% of ROI	Sum	Mean	Min	Max	RMS	Stand. Dev.
	303A	866	31761	36.6755	9.94511	10141568	319.309	200	2113	348.521	139.673
		Count	Tot. Area	Avg. Area	% of ROI	Sum	Mean	Min	Max	RMS	Stand. Dev.
	303B	707	33232	47.0042	6.07075	9708868	292.154	200	1884	308.613	99.4369
		Count	Tot. Area	Avg. Area	% of ROI	Sum	Mean	Min	Max	RMS	Stand. Dev.
	303C	152	7480	49.2105	2.32088	2235860	298.912	200	1086	310.903	85.5118
		Count	Tot. Area	Avg. Area	% of ROI	Sum	Mean	Min	Max	RMS	Stand. Dev.
	303P	107	2812	26.2804	0.861786	826050	293.759	200	1111	308.247	93.39
		Count	Tot. Area	Avg. Area	% of ROI	Sum	Mean	Min	Max	RMS	Stand. Dev.
	403A	742	18475	24.8989	6.91365	5815595	314.782	200	2012	342.218	134.26
		Count	Tot. Area	Avg. Area	% of ROI	Sum	Mean	Min	Max	RMS	Stand. Dev.
	403B	816	34212	41.9265	7.63669	10340761	302.255	200	2215	322.486	112.423
		Count	Tot. Area	Avg. Area	% of ROI	Sum	Mean	Min	Max	RMS	Stand. Dev.
	403C	352	16583	47.1108	4.63725	4961130	299.17	200	1358	313.199	92.6883
		Count	Tot. Area	Avg. Area	% of ROI	Sum	Mean	Min	Max	RMS	Stand. Dev.
	403P	154	11558	75.0519	3.36894	3838601	332.116	200	2266	363.428	147.576
		Count	Tot. Area	Avg. Area	% of ROI	Sum	Mean	Min	Max	RMS	Stand. Dev.
	503A	401	22738	56.7032	8.18697	6515672	286.554	200	917	295.784	73.3115
		Count	Tot. Area	Avg. Area	% of ROI	Sum	Mean	Min	Max	RMS	Stand. Dev.
	503B	371	8854	23.8652	2.46875	2481136	280.228	200	799	289.237	71.628
		301	22046	73.2425	5.30109	7143230	324.015	200	1918	343.168	113.044
			30900
	503C	Count	Tot. Area	Avg. Area	% of ROI	Sum	Mean	Min	Max	RMS	Stand. Dev.
		290	18891	65.1414	5.58043	5967189	315.875	200	1148	331.137	99.3719
	503P	Count	Tot. Area	Avg. Area	% of ROI	Sum	Mean	Min	Max	RMS	Stand. Dev.
		282	25636	90.9078	6.84048	7952663	310.215	200	1658	328.15	107
	603A	Count	Tot. Area	Avg. Area	% of ROI	Sum	Mean	Min	Max	RMS	Stand. Dev.
		6	8	1.33333	0.00335452	2002	250.25	201	425	261.762	76.7736
	603B	Count	Tot. Area	Avg. Area	% of ROI	Sum	Mean	Min	Max	RMS	Stand. Dev.
		775	29206	37.6852	5.43316	8576402	293.652	200	2022	308.182	93.5119
		116	8298	71.5345	7.24356	2742827	330.541	200	1952	361.799	147.11
			37504
	603C	Count	Tot. Area	Avg. Area	% of ROI	Sum	Mean	Min	Max	RMS	Stand. Dev.
		260	12892	49.5846	4.25276	5103671	395.879	200	2805	454.657	223.59
		Count	Tot. Area	Avg. Area	% of ROI	Sum	Mean	Min	Max	RMS	Stand. Dev.
	703B	948	26313	27.7563	3.59111	7452403	283.221	200	1670	298.596	94.5782
		Count	Tot. Area	Avg. Area	% of ROI	Sum	Mean	Min	Max	RMS	Stand. Dev.
	703C	40	1275	31.875	0.772596	407841	319.875	200	944	337.439	107.447
ChrA
		Count	Tot. Area	Avg. Area	% of ROI	Sum	Mean	Min	Max	RMS	Stand. Dev.
	3A	331	95016	287.057	23.5417	13457593	141.635	70	1576	165.092	84.8224
		Count	Tot. Area	Avg. Area	% of ROI	Sum	Mean	Min	Max	RMS	Stand. Dev.
	3B	637	53401	83.832	10.9842	7111638	133.174	70	1428	151.563	72.3605
		Count	Tot. Area	Avg. Area	% of ROI	Sum	Mean	Min	Max	RMS	Stand. Dev.
	3C	397	22592	56.9068	7.21011	3488831	154.428	70	1574	182.445	97.1505
		Count	Tot. Area	Avg. Area	% of ROI	Sum	Mean	Min	Max	RMS	Stand. Dev.
	103A	499	92911	186.194	29.0462	13996552	150.645	70	1523	177.91	94.6473
		Count	Tot. Area	Avg. Area	% of ROI	Sum	Mean	Min	Max	RMS	Stand. Dev.
	103B	591	64516	109.164	14.1357	8707503	134.967	70	1132	156.921	80.0522
		Count	Tot. Area	Avg. Area	% of ROI	Sum	Mean	Min	Max	RMS	Stand. Dev.
	103C	214	18588	86.8598	4.27502	3233338	173.948	70	1526	216.564	129.005
		Count	Tot. Area	Avg. Area	% of ROI	Sum	Mean	Min	Max	RMS	Stand. Dev.
	203A	378	118030	312.249	33.3143	15350387	130.055	70	1032	146.565	67.5805
		Count	Tot. Area	Avg. Area	% of ROI	Sum	Mean	Min	Max	RMS	Stand. Dev.
	203B	625	64053	102.485	14.1212	8387312	130.943	70	1353	151.306	75.8109
		Count	Tot. Area	Avg. Area	% of ROI	Sum	Mean	Min	Max	RMS	Stand. Dev.
	203C	202	20095	99.4802	4.45002	3083725	153.457	70	1351	180.033	94.1416
		Count	Tot. Area	Avg. Area	% of ROI	Sum	Mean	Min	Max	RMS	Stand. Dev.
	203P	112	10913	97.4375	14.6308	1425426	130.617	70	825	145.244	63.5213
		Count	Tot. Area	Avg. Area	% of ROI	Sum	Mean	Min	Max	RMS	Stand. Dev.
	303A	394	105376	267.452	32.9957	14865460	141.071	70	1535	163.219	82.0954
		Count	Tot. Area	Avg. Area	% of ROI	Sum	Mean	Min	Max	RMS	Stand. Dev.
	303B	666	88675	133.146	16.1989	10751023	121.241	70	1039	135.546	60.6084
		Count	Tot. Area	Avg. Area	% of ROI	Sum	Mean	Min	Max	RMS	Stand. Dev.
	303C	158	9909	62.7152	3.07454	1584768	159.932	70	1240	195.716	112.812
		Count	Tot. Area	Avg. Area	% of ROI	Sum	Mean	Min	Max	RMS	Stand. Dev.
	303P	335	14899	44.4746	4.56606	2126710	142.742	70	1200	168.549	89.63
		Count	Tot. Area	Avg. Area	% of ROI	Sum	Mean	Min	Max	RMS	Stand. Dev.
	403A	435	70665	162.448	26.444	9861972	139.559	70	1548	167.546	92.708
		Count	Tot. Area	Avg. Area	% of ROI	Sum	Mean	Min	Max	RMS	Stand. Dev.
	403B	1014	83517	82.3639	18.6424	10778107	129.053	70	1065	150.148	76.7445
		Count	Tot. Area	Avg. Area	% of ROI	Sum	Mean	Min	Max	RMS	Stand. Dev.
	403C	308	28640	92.987	8.00886	4151788	144.965	70	1129	166.421	81.7385
		Count	Tot. Area	Avg. Area	% of ROI	Sum	Mean	Min	Max	RMS	Stand. Dev.
	403P	320	16732	52.2875	4.87707	2367748	141.51	70	1018	162.115	79.0963
		Count	Tot. Area	Avg. Area	% of ROI	Sum	Mean	Min	Max	RMS	Stand. Dev.
	503A	218	44713	205.105	16.0992	7013134	156.848	70	1208	175.576	78.9025
		Count	Tot. Area	Avg. Area	% of ROI	Sum	Mean	Min	Max	RMS	Stand. Dev.
	503B	191	49756	260.503	13.8734	6752939	135.721	70	1228	150.739	65.5897
		406	34251	84.3621	8.23585	4655509	135.923	70	1544	161.436	87.0994
			84007
	503C	Count	Tot. Area	Avg. Area	% of ROI	Sum	Mean	Min	Max	RMS	Stand. Dev.
		275	33050	120.182	9.76303	4854767	146.892	70	1551	167.163	79.789
	503P	Count	Tot. Area	Avg. Area	% of ROI	Sum	Mean	Min	Max	RMS	Stand. Dev.
		503	26291	52.2684	7.01525	3771339	143.446	70	1484	166.586	84.6999
	603A	Count	Tot. Area	Avg. Area	% of ROI	Sum	Mean	Min	Max	RMS	Stand. Dev.
		7	17	2.42857	0.00712836	2230	131.176	72	218	140.345	49.8955
	603B	Count	Tot. Area	Avg. Area	% of ROI	Sum	Mean	Min	Max	RMS	Stand. Dev.
		607	85197	140.357	15.8491	10007821	117.467	70	948	130.632	57.1509
		113	11177	98.9115	9.75671	1374980	123.019	70	639	135.711	57.3045
			96374
	603C	Count	Tot. Area	Avg. Area	% of ROI	Sum	Mean	Min	Max	RMS	Stand. Dev.
		279	25058	89.8136	8.26604	4515715	180.211	70	1239	211.813	111.305
	703B	Count	Tot. Area	Avg. Area	% of ROI	Sum	Mean	Min	Max	RMS	Stand. Dev.
		518	106004	204.641	14.4671	13859721	130.747	70	1202	148.123	69.6107
	703C	Count	Tot. Area	Avg. Area	% of ROI	Sum	Mean	Min	Max	RMS	Stand. Dev.
		70	6323	90.3286	3.83147	1130543	178.799	70	993	203.46	97.0936
GCG
	2A	Count	Tot. Area	Avg. Area	% of ROI	Sum	Mean	Min	Max	RMS	Stand. Dev.
		439	70670	160.979	21.8381	13234765	187.276	120	1145	198.922	67.0656	r01
	2B	Count	Tot. Area	Avg. Area	% of ROI	Sum	Mean	Min	Max	RMS	Stand. Dev.
		43	19453	452.395	38.2587	3494256	179.626	120	734	187.751	54.6349	r02
	2B	Count	Tot. Area	Avg. Area	% of ROI	Sum	Mean	Min	Max	RMS	Stand. Dev.
		349	18776	53.7994	6.61313	3615191	192.543	120	1955	210.574	85.256	r02
	2C	Count	Tot. Area	Avg. Area	% of ROI	Sum	Mean	Min	Max	RMS	Stand. Dev.
		134	3381	25.2313	4.47702	573178	169.529	120	986	178.799	56.8232	r03
	2C	Count	Tot. Area	Avg. Area	% of ROI	Sum	Mean	Min	Max	RMS	Stand. Dev.
		200	3473	17.365	3.38169	575715	165.769	120	453	172.282	46.9229	r03
	102A	Count	Tot. Area	Avg. Area	% of ROI	Sum	Mean	Min	Max	RMS	Stand. Dev.
		777	65575	84.3951	18.991	12881583	196.44	120	2285	217.956	94.4252
	102B	Count	Tot. Area	Avg. Area	% of ROI	Sum	Mean	Min	Max	RMS	Stand. Dev.
		654	42873	65.555	8.85734	8399704	195.921	120	2282	213.578	85.0333
	102C	Count	Tot. Area	Avg. Area	% of ROI	Sum	Mean	Min	Max	RMS	Stand. Dev.
		393	14534	36.9822	4.19643	2750895	189.273	120	1225	204.92	78.5364
	202A	Count	Tot. Area	Avg. Area	% of ROI	Sum	Mean	Min	Max	RMS	Stand. Dev.
		1385	59788	43.1682	17.5841	10744836	179.716	120	905	192.505	68.9961
	202B	Count	Tot. Area	Avg. Area	% of ROI	Sum	Mean	Min	Max	RMS	Stand. Dev.
		775	36415	46.9871	8.14349	6432007	176.631	120	1102	190.529	71.4358
	202C	Count	Tot. Area	Avg. Area	% of ROI	Sum	Mean	Min	Max	RMS	Stand. Dev.
		250	5913	23.652	1.87642	1077043	182.148	120	800	194.513	68.2435
	202P	Count	Tot. Area	Avg. Area	% of ROI	Sum	Mean	Min	Max	RMS	Stand. Dev.
		18	319	17.7222	0.199996	47225	148.041	120	230	150.12	24.8998
	302A	Count	Tot. Area	Avg. Area	% of ROI	Sum	Mean	Min	Max	RMS	Stand. Dev.
		743	78565	105.74	26.3309	14447617	183.894	120	1254	196.77	70.012
	302B onderste	Count	Tot. Area	Avg. Area	% of ROI	Sum	Mean	Min	Max	RMS	Stand. Dev.
		310	16457	53.0871	9.79251	2771751	168.424	120	903	177.855	57.148
	302B boven	Count	Tot. Area	Avg. Area	% of ROI	Sum	Mean	Min	Max	RMS	Stand. Dev.
		449	53272	118.646	16.1781	9679519	181.7	120	1208	195.698	72.6823
	302C	Count	Tot. Area	Avg. Area	% of ROI	Sum	Mean	Min	Max	RMS	Stand. Dev.
		226	6896	30.5133	2.30934	1261850	182.983	120	954	196.279	71.0116
	302P	Count	Tot. Area	Avg. Area	% of ROI	Sum	Mean	Min	Max	RMS	Stand. Dev.
		379	14966	39.4881	6.58915	2829944	189.092	120	2626	204.485	77.8357
	402A	Count	Tot. Area	Avg. Area	% of ROI	Sum	Mean	Min	Max	RMS	Stand. Dev.
		628	61646	98.1624	24.0398	11381152	184.621	120	1787	199.969	76.8289
	402B	Count	Tot. Area	Avg. Area	% of ROI	Sum	Mean	Min	Max	RMS	Stand. Dev.
		1049	70186	66.9075	10.0511	12645612	180.173	120	2695	195.091	74.8222
	402C	Count	Tot. Area	Avg. Area	% of ROI	Sum	Mean	Min	Max	RMS	Stand. Dev.
		341	21076	61.8064	6.4196	3770826	178.916	120	916	188.211	58.4166
	402P	Count	Tot. Area	Avg. Area	% of ROI	Sum	Mean	Min	Max	RMS	Stand. Dev.
		158	3466	21.9367	1.48248	528449	152.467	120	329	155.774	31.929
	502A	Count	Tot. Area	Avg. Area	% of ROI	Sum	Mean	Min	Max	RMS	Stand. Dev.
		360	21367	59.3528	11.5671	3750108	175.509	120	809	185.235	59.2318
	502A	Count	Tot. Area	Avg. Area	% of ROI	Sum	Mean	Min	Max	RMS	Stand. Dev.
		1004	60343	60.1026	8.64206	10395926	172.281	120	1198	184.451	65.891
	502B	Count	Tot. Area	Avg. Area	% of ROI	Sum	Mean	Min	Max	RMS	Stand. Dev.
		401	12493	31.1546	3.5274	1933327	154.753	120	909	160.517	42.6287
	502C	Count	Tot. Area	Avg. Area	% of ROI	Sum	Mean	Min	Max	RMS	Stand. Dev.
		423	5083	12.0165	1.5836	817417	160.814	120	572	168.203	49.3081
	602A	Count	Tot. Area	Avg. Area	% of ROI	Sum	Mean	Min	Max	RMS	Stand. Dev.
		626	72757	116.225	13.7404	13185447	181.226	120	1312	197.026	77.3076
	602B	Count	Tot. Area	Avg. Area	% of ROI	Sum	Mean	Min	Max	RMS	Stand. Dev.
		271	13594	50.1624	6.1007	2262446	166.43	120	549	171.955	43.2415
	602C	Count	Tot. Area	Avg. Area	% of ROI	Sum	Mean	Min	Max	RMS	Stand. Dev.
		32	1027	32.0938	6.46644	171272	166.769	120	657	178.219	62.8503
	702A	Count	Tot. Area	Avg. Area	% of ROI	Sum	Mean	Min	Max	RMS	Stand. Dev.
		6	6	1	0.00308642	1165	194.167	142	240	198.113	39.3464
	702B	Count	Tot. Area	Avg. Area	% of ROI	Sum	Mean	Min	Max	RMS	Stand. Dev.
		215	57707	268.405	19.8549	10697524	185.377	120	834	196.439	64.9922
	702B	Count	Tot. Area	Avg. Area	% of ROI	Sum	Mean	Min	Max	RMS	Stand. Dev.
		85	9344	109.929	6.37798	1734792	185.658	120	788	194.311	57.3394
INS	INS
		Count	Tot. Area	Avg. Area	% of ROI	Sum	Mean	Min	Max	RMS	Stand. Dev.
	2A	203	5177	25.5025	1.59977	1897711	366.566	200	1397	400.533	161.42	r01
		Count	Tot. Area	Avg. Area	% of ROI	Sum	Mean	Min	Max	RMS	Stand. Dev.
	2B	38	490	12.8947	0.963694	162043	330.7	200	865	356.92	134.274	r02
		Count	Tot. Area	Avg. Area	% of ROI	Sum	Mean	Min	Max	RMS	Stand. Dev.
	2B	47	684	14.5532	0.240913	264612	386.86	200	1266	432.31	192.954	r02
		Count	Tot. Area	Avg. Area	% of ROI	Sum	Mean	Min	Max	RMS	Stand. Dev.
	2B	9	37	4.11111	0.0489943	9302	251.405	201	390	256.776	52.2444	r03
		Count	Tot. Area	Avg. Area	% of ROI	Sum	Mean	Min	Max	RMS	Stand. Dev.
	2C	12	68	5.66667	0.0662123	21249	312.485	200	624	332.682	114.15	r03
		Count	Tot. Area	Avg. Area	% of ROI	Sum	Mean	Min	Max	RMS	Stand. Dev.
	102A	217	6131	28.2535	1.77558	2338812	381.473	200	1397	422.844	182.416
		Count	Tot. Area	Avg. Area	% of ROI	Sum	Mean	Min	Max	RMS	Stand. Dev.
	102B	162	2815	17.3765	0.581565	996092	353.852	200	1365	389.525	162.847
		Count	Tot. Area	Avg. Area	% of ROI	Sum	Mean	Min	Max	RMS	Stand. Dev.
	102C	49	846	17.2653	0.244267	282519	333.947	200	902	359.004	131.769
		Count	Tot. Area	Avg. Area	% of ROI	Sum	Mean	Min	Max	RMS	Stand. Dev.
	202A	272	4305	15.8272	1.26614	1464922	340.284	200	1341	369.013	142.75
		Count	Tot. Area	Avg. Area	% of ROI	Sum	Mean	Min	Max	RMS	Stand. Dev.
	202B	134	2199	16.4104	0.491763	772010	351.073	200	1350	385.279	158.705
		Count	Tot. Area	Avg. Area	% of ROI	Sum	Mean	Min	Max	RMS	Stand. Dev.
	202C	26	256	9.84615	0.0812386	78750	307.617	200	771	329.842	119.026
		Count	Tot. Area	Avg. Area	% of ROI	Sum	Mean	Min	Max	RMS	Stand. Dev.
	202P	4	83	20.75	0.0520366	23510	283.253	200	746	298.203	93.2351
		Count	Tot. Area	Avg. Area	% of ROI	Sum	Mean	Min	Max	RMS	Stand. Dev.
	302A	247	5516	22.332	1.84867	1994921	361.661	200	1389	398.959	168.433
		Count	Tot. Area	Avg. Area	% of ROI	Sum	Mean	Min	Max	RMS	Stand. Dev.
	302B onderste	36	489	13.5833	0.290973	160561	328.346	200	1107	355.649	136.658
		Count	Tot. Area	Avg. Area	% of ROI	Sum	Mean	Min	Max	RMS	Stand. Dev.
	302B bovenste	163	2382	14.6135	0.723386	839749	352.539	200	1370	391.22	169.613
		Count	Tot. Area	Avg. Area	% of ROI	Sum	Mean	Min	Max	RMS	Stand. Dev.
	302C	13	132	10.1538	0.0442044	44740	338.939	200	934	380.311	172.501
		Count	Tot. Area	Avg. Area	% of ROI	Sum	Mean	Min	Max	RMS	Stand. Dev.
	302P	57	675	11.8421	0.297185	191964	284.391	200	1066	306.837	115.199
		Count	Tot. Area	Avg. Area	% of ROI	Sum	Mean	Min	Max	RMS	Stand. Dev.
	402A	260	7405	28.4808	2.88769	2660837	359.33	200	1295	389.23	149.607
		Count	Tot. Area	Avg. Area	% of ROI	Sum	Mean	Min	Max	RMS	Stand. Dev.
	402B	214	3081	14.3972	0.441219	1044475	339.005	200	1289	369.947	148.109
		Count	Tot. Area	Avg. Area	% of ROI	Sum	Mean	Min	Max	RMS	Stand. Dev.
	402C	50	567	11.34	0.172704	184145	324.771	200	798	347.445	123.458
		Count	Tot. Area	Avg. Area	% of ROI	Sum	Mean	Min	Max	RMS	Stand. Dev.
	402P	3	17	5.66667	0.00727123	4271	251.235	200	328	254.37	39.8092
		Count	Tot. Area	Avg. Area	% of ROI	Sum	Mean	Min	Max	RMS	Stand. Dev.
	502A	86	1649	19.1744	0.892693	582626	353.321	200	1253	388.073	160.515
		Count	Tot. Area	Avg. Area	% of ROI	Sum	Mean	Min	Max	RMS	Stand. Dev.
	502B	153	1765	11.5359	0.252776	555282	314.607	200	940	337.394	121.888
		Count	Tot. Area	Avg. Area	% of ROI	Sum	Mean	Min	Max	RMS	Stand. Dev.
	502B	44	1145	26.0227	0.323291	397045	346.764	200	905	370.911	131.641
		Count	Tot. Area	Avg. Area	% of ROI	Sum	Mean	Min	Max	RMS	Stand. Dev.
	502C	24	137	5.70833	0.0426821	37709	275.248	200	556	284.23	70.888
		Count	Tot. Area	Avg. Area	% of ROI	Sum	Mean	Min	Max	RMS	Stand. Dev.
	602A	186	3967	21.328	0.74918	1505097	379.404	200	1345	420.844	182.104
		Count	Tot. Area	Avg. Area	% of ROI	Sum	Mean	Min	Max	RMS	Stand. Dev.
	602B	30	349	11.6333	0.156624	102011	292.295	200	620	304.853	86.5976
		Count	Tot. Area	Avg. Area	% of ROI	Sum	Mean	Min	Max	RMS	Stand. Dev.
	602C	4	37	9.25	0.232968	10551	285.162	200	528	299.648	92.0398
		Count	Tot. Area	Avg. Area	% of ROI	Sum	Mean	Min	Max	RMS	Stand. Dev.
	702A	0	0	0	0	0	0	0	0	0	0
		Count	Tot. Area	Avg. Area	% of ROI	Sum	Mean	Min	Max	RMS	Stand. Dev.
	702B	111	2178	19.6216	0.749373	733900	336.961	200	1152	366.728	144.73
		Count	Tot. Area	Avg. Area	% of ROI	Sum	Mean	Min	Max	RMS	Stand. Dev.
	702B	36	589	16.3611	0.402037	211505	359.092	200	1262	397.493	170.452

## Sheet: Case 4 - Device Mo 9
DAPI														Section		Device segment	Pixel area		Convert pixels to µm^2		Convert area to volume µm^3			Section		Device segment	Pixel area			Convert pixels to µm^2				Convert area to volume µm^3
		Count	Tot. Area	Avg. Area	% of ROI	Sum	Mean	Min	Max	RMS	Stand. Dev.								2.97563											2.97563
	2A	866	119754	138.284	25.288	47927736	400.218	200	2653	451.781	209.599						ins	glg	ins	glg	ins	glg					ChrA	CK	DAPI	ChrA	CK	DAPI	ChrA	CK	DAPI
		Count	Tot. Area	Avg. Area	% of ROI	Sum	Mean	Min	Max	RMS	Stand. Dev.
	2B	1443	175662	121.734	32.6463	63607912	362.104	200	2119	394.244	155.914
		Count	Tot. Area	Avg. Area	% of ROI	Sum	Mean	Min	Max	RMS	Stand. Dev.			-300		1								-300		1
	102A	1031	118508	114.945	29.5006	45206840	381.467	200	2420	429.222	196.76			3			452	8689	1344.98	25855.2	2.37389e+06	4.56344e+07		2			21672	20011	119754	64487.7	59545.2	356343	1.13498e+08	1.048e+08	6.27164e+08
		Count	Tot. Area	Avg. Area	% of ROI	Sum	Mean	Min	Max	RMS	Stand. Dev.			103			4033	18276	12000.7	54382.5	6.00035e+06	2.71913e+07		102			27684	34730	118508	82377.2	103343	352635	4.11886e+07	5.16717e+07	1.76318e+08
	102B	898	193557	215.542	42.7426	73799576	381.281	200	2354	422.909	182.966			203			4600	19218	13687.9	57185.6	6.84394e+06	2.85928e+07		202			40339	33479	139334	120034	99620.9	414606	6.00169e+07	4.98105e+07	2.07303e+08
		Count	Tot. Area	Avg. Area	% of ROI	Sum	Mean	Min	Max	RMS	Stand. Dev.			303			5341	21588	15892.8	64237.8	7.94641e+06	3.21189e+07		302			52154	49804	108061	155191	148198	321549	7.75954e+07	7.4099e+07	1.60775e+08
	102C	636	215703	339.156	50.6425	87594840	406.09	200	2965	453.843	202.643			403			2892	19569	8605.51	58230	4.30275e+06	2.9115e+07		402			29196	39949	81147	86876.3	118873	241463	4.34382e+07	5.94366e+07	1.20732e+08
		Count	Tot. Area	Avg. Area	% of ROI	Sum	Mean	Min	Max	RMS	Stand. Dev.			503			4749	14368	14131.2	42753.8	7.06562e+06	21376890		502			42303	32560	83388	125878	96886.4	248131	6.29389e+07	48443175	1.24066e+08
	202A	659	139334	211.432	33.1737	55701664	399.771	200	3026	458.313	224.13			603			1399	18998	4162.9	56530.9	2.08145e+06	2.82655e+07		602			32071	24788	64924	95431.3	73759.8	193189	4.77156e+07	3.68799e+07	9.65947e+07
		Count	Tot. Area	Avg. Area	% of ROI	Sum	Mean	Min	Max	RMS	Stand. Dev.			703			656	946	1952.01	2814.94	976005	1.40747e+06		702			619	3813	26233	1841.91	11346.1	78059.6	920956	5.67303e+06	3.90298e+07
	202B	475	57479	121.008	15.6446	21204700	368.912	200	1746	404.358	165.557			803			1568	14185	4665.78	42209.2	1166445	1.58285e+07		802			8579	3603	14361	25527.9	10721.2	42733	9.63678e+06	4.04724e+06	1.61317e+07
		Count	Tot. Area	Avg. Area	% of ROI	Sum	Mean	Min	Max	RMS	Stand. Dev.			853				412		1225.96		153245		853			489	1269	13444	1455.08	3776.07	40004.3	185523	481449	5.10055e+06
	202C	614	170371	277.477	42.5005	66201272	388.571	200	2144	427.641	178.576
		Count	Tot. Area	Avg. Area	% of ROI	Sum	Mean	Min	Max	RMS	Stand. Dev.				SUM						3.87569e+07	2.29684e+08			SUM								4.57135e+08	4.35342e+08	1.57321e+09
	202P	79	15165	191.962	13.3539	6338125	417.944	200	2018	467.634	209.772				µm^3 to µL						0.0387569	0.229684			µm^3 to µL								0.457135	0.435342	1.57321
		Count	Tot. Area	Avg. Area	% of ROI	Sum	Mean	Min	Max	RMS	Stand. Dev.
	302A	631	108061	171.254	22.3097	40692604	376.571	200	1900	407.385	155.425
		Count	Tot. Area	Avg. Area	% of ROI	Sum	Mean	Min	Max	RMS	Stand. Dev.
	302B	1077	125018	116.08	25.2503	44510852	356.036	200	1626	383.444	142.365			-300		2								-300		2
		Count	Tot. Area	Avg. Area	% of ROI	Sum	Mean	Min	Max	RMS	Stand. Dev.			3			813	22499	2419.18	66948.6	4.26986e+06	1.18164e+08		2			22126	22553	175662	65838.7	67109.3	522704	1.15876e+08	1.18112e+08	9.19959e+08
	302B	467	23260	49.8073	18.9212	8328494	358.061	200	1278	387.564	148.319			103			2334	19401	6945.11	57730.1	3.47255e+06	2.88651e+07		102			23787	23668	193557	70781.2	70427.1	575953	3.53906e+07	3.52135e+07	2.87977e+08
		Count	Tot. Area	Avg. Area	% of ROI	Sum	Mean	Min	Max	RMS	Stand. Dev.			203			577	6398	1716.94	19038	858468	9.51902e+06		202			14694	10706	57479	43723.8	31857	171036	2.18619e+07	1.59285e+07	8.5518e+07
	302C	995	156320	157.106	32.107	58281820	372.837	200	1849	403.521	154.345			303			1200	11870	3570.75	35320.7	1785375	1.76603e+07		302			23411	21741	125018	69662.4	64693.1	372007	4.65522e+07	3.29997e+07	3.49785e+07
		Count	Tot. Area	Avg. Area	% of ROI	Sum	Mean	Min	Max	RMS	Stand. Dev.			403			3453	26737	10274.8	79559.3	5.13742e+06	3.97796e+07					7878	439	23260	23442	1306.3	69213
	302P	669	62205	92.9821	18.733	25023044	402.267	200	2153	447.099	195.137			503			2953	19773	8787.02	58837	4.39351e+06	2.94185e+07		402			29305	17393	117823	87200.7	51755	350597	4.36003e+07	2.58775e+07	1.75299e+08
		Count	Tot. Area	Avg. Area	% of ROI	Sum	Mean	Min	Max	RMS	Stand. Dev.			603			3563	34300	10602.2	102064	5.30108e+06	5.1032e+07		502			44818	32560	230329	133362	96886.4	685373	6.66808e+07	48443175	3.42686e+08
	402A	462	81147	175.643	24.6984	30057580	370.409	200	1993	401.117	153.922			703			2168	17913	6451.15	53302.4	1.61279e+06	2.66512e+07		602			53307	38604	187428	158622	114871	557715	7.93108e+07	5.74355e+07	2.78858e+08
		Count	Tot. Area	Avg. Area	% of ROI	Sum	Mean	Min	Max	RMS	Stand. Dev.			803			564	7859		23385.4		5.84636e+06		702			61016	32277	217033	181561	96044.2	645809	9.07804e+07	4.80221e+07	3.22904e+08
	402B	114	25907	227.254	8.88608	10118730	390.579	200	1940	428.816	177.006			853			22							802			6652	1197	20217	19793.9	3561.82	60158.2	4.94846e+06	890456	1.50396e+07
		998	91916	92.1002	18.83	34422480	374.499	200	1877	413.505	175.319													803
			117823												SUM						2.6831e+07	3.2109e+08			SUM								5.05002e+08	3.82923e+08	2.46322e+09
	402C	Count	Tot. Area	Avg. Area	% of ROI	Sum	Mean	Min	Max	RMS	Stand. Dev.				µm^3 to µL						0.026831	0.32109			µm^3 to µL								0.505002	0.382923	2.46322
		452	57733	127.728	34.2603	20874300	361.566	200	1462	389.443	144.692
		207	26899	129.947	33.1399	10322542	383.752	200	1846	417.826	165.266
			84632											-300		3
	402P	Count	Tot. Area	Avg. Area	% of ROI	Sum	Mean	Min	Max	RMS	Stand. Dev.			3										-300		3
		996	64633	64.8926	21.1825	23461068	362.989	200	2322	393.253	151.284			103			2110	14351	6278.57	42703.2	4.75602e+06	2.13516e+07		2
		373	8136	21.8123	5.82983	2697297	331.526	200	1230	356.775	131.829			203			3176	14267	9450.58	42453.2	4.72529e+06	2.12266e+07		102			40334	45952	215703	120019	136736	641851	6.00094e+07	6.8368e+07	4.81388e+08
			72769											303			1411	14886	4198.61	44295.2	2.0993e+06	2.21476e+07		202			37207	38955	170371	110714	115915	506960	5.5357e+07	5.79577e+07	2.5348e+08
	502A	Count	Tot. Area	Avg. Area	% of ROI	Sum	Mean	Min	Max	RMS	Stand. Dev.			403			1211	16530	3603.48	49187.1	1.80174e+06	2.45935e+07		302			42663	30730	156320	126949	91441	465150	6.34745e+07	4.57205e+07	232574850
		996	83388	192.662	51.1653	61554240	320.777	200	1431	342.256	119.337			503			1844	11918	5487.05	35463.5	2.74353e+06	1.77317e+07		402			19994	14948	84632	59494.6	44479.6	251833	2.97473e+07	2.22398e+07	1.25917e+08
		Count	Tot. Area	Avg. Area	% of ROI	Sum	Mean	Min	Max	RMS	Stand. Dev.			603			1349	14689	4014.12	43709	2.00706e+06	2.18545e+07		502			29793	13476	111569	88652.8	40099.5	331988	4.43264e+07	2.00498e+07	1.65994e+08
	502B	1322	230329	371.725	81.3591	148349392	301.878	200	860	310.507	72.6926			703			4739	5011	14101.5	14910.9	3.52537e+06	3.72771e+06		602			26332	30029	152678	78354.2	89355	454312	3.91771e+07	4.46775e+07	2.27156e+08
		Count	Tot. Area	Avg. Area	% of ROI	Sum	Mean	Min	Max	RMS	Stand. Dev.			803										702			23429	30834	260023	69715.9	91750.4	773731	1.7429e+07	2.29376e+07	1.93433e+08
	502C	438	111569	789.849	80.3138	126202944	364.797	200	2085	396.584	155.569				SUM						2.16583e+07	1.32633e+08		802
		Count	Tot. Area	Avg. Area	% of ROI	Sum	Mean	Min	Max	RMS	Stand. Dev.				µm^3 to µL						0.0216583	0.132633			SUM								3.09521e+08	2.81951e+08	1679942655
	602A	222	64924	292.45	41.1002	24109164	371.344	200	1826	399.301	146.782														µm^3 to µL								0.309521	0.281951	1.67994
		Count	Tot. Area	Avg. Area	% of ROI	Sum	Mean	Min	Max	RMS	Stand. Dev.
	602B	1275	187428	147.002	33.3999	68818464	367.173	200	1948	394.485	144.231
		Count	Tot. Area	Avg. Area	% of ROI	Sum	Mean	Min	Max	RMS	Stand. Dev.			-300		4
	602C	814	152678	187.565	29.9508	59457528	389.431	200	1662	422.011	162.595			3										-300		4
		Count	Tot. Area	Avg. Area	% of ROI	Sum	Mean	Min	Max	RMS	Stand. Dev.			103										2
	702A	87	26233	301.529	37.2739	8956366	341.416	200	1657	379.373	165.405			203										102
		Count	Tot. Area	Avg. Area	% of ROI	Sum	Mean	Min	Max	RMS	Stand. Dev.			303			693	6865	2062.11	20427.7	2.5931e+06	1.02138e+07		202			2077	2	15165	6180.37	5.95125	45125.4	3.09019e+06	2975.62	3.3844e+07
	702B	1135	217033	191.219	43.1325	84985640	391.579	200	3237	430.933	179.913			403			255	5763	758.784	17148.5	379392	4.28713e+06		302			10614	13814	62205	31583.3	41105.3	185099	1.57916e+07	2.05526e+07	9.25494e+07
		Count	Tot. Area	Avg. Area	% of ROI	Sum	Mean	Min	Max	RMS	Stand. Dev.			503										402			10118	27318	72769	30107.4	81288.1	216533	7.52684e+06	2.0322e+07	5.41333e+07
	702C	757	260023	343.491	47.4383	108513768	417.324	200	2269	457.684	187.925			603										502
		Count	Tot. Area	Avg. Area	% of ROI	Sum	Mean	Min	Max	RMS	Stand. Dev.			703										602
	802A	81	14361	177.296	4.52158	6387439	444.777	200	1599	486.548	197.238				SUM						2.97249e+06	1.4501e+07
		Count	Tot. Area	Avg. Area	% of ROI	Sum	Mean	Min	Max	RMS	Stand. Dev.				µm^3 to µL						0.00297249	0.014501			SUM								2.64087e+07	4.08776e+07	1.80527e+08
	802B	151	20217	133.887	8.46449	7993677	395.394	200	1814	430.752	170.912														µm^3 to µL								0.0264087	0.0408776	0.180527
		Count	Tot. Area	Avg. Area	% of ROI	Sum	Mean	Min	Max	RMS	Stand. Dev.
	852A	102	13444	131.804	15.2433	4918938	365.884	200	1522	409.704	184.354				TOTAL µL						0.0902187	0.697908
																									TOTAL µL								1.29807	1.14109	5.8969
panCK
	2A	Count	Tot. Area	Avg. Area	% of ROI	Sum	Mean	Min	Max	RMS	Stand. Dev.
		293	20011	68.2969	4.22564	9160882	457.792	250	3917	495.106	188.563
	2B	Count	Tot. Area	Avg. Area	% of ROI	Sum	Mean	Min	Max	RMS	Stand. Dev.
		270	22553	83.5296	4.19142	10244930	454.26	250	3715	499.21	207.022
	102A	Count	Tot. Area	Avg. Area	% of ROI	Sum	Mean	Min	Max	RMS	Stand. Dev.
		372	34730	93.3602	8.64545	22811544	656.825	250	3710	790.528	439.904
	102B	Count	Tot. Area	Avg. Area	% of ROI	Sum	Mean	Min	Max	RMS	Stand. Dev.
		285	23668	83.0456	5.22654	11482136	485.133	250	4044	541.851	241.347
	102C	Count	Tot. Area	Avg. Area	% of ROI	Sum	Mean	Min	Max	RMS	Stand. Dev.
		489	45952	93.9714	10.7886	22793224	496.022	250	3842	548.93	235.129
	202A	Count	Tot. Area	Avg. Area	% of ROI	Sum	Mean	Min	Max	RMS	Stand. Dev.
		298	33479	112.346	7.97094	17524306	523.442	250	4095	605.443	304.253
	202B	Count	Tot. Area	Avg. Area	% of ROI	Sum	Mean	Min	Max	RMS	Stand. Dev.
		157	10706	68.1911	2.91395	4846032	452.646	250	4095	511.368	237.925
	202C	Count	Tot. Area	Avg. Area	% of ROI	Sum	Mean	Min	Max	RMS	Stand. Dev.
		352	38955	110.668	9.71766	16730979	429.495	250	3437	463.836	175.151
	202P	Count	Tot. Area	Avg. Area	% of ROI	Sum	Mean	Min	Max	RMS	Stand. Dev.
		2	2	1	0.00176115	633	316.5	273	360	319.475	43.5
	302A	Count	Tot. Area	Avg. Area	% of ROI	Sum	Mean	Min	Max	RMS	Stand. Dev.
		365	49804	136.449	10.2823	24691066	495.765	250	2403	532.854	195.323
	302B	Count	Tot. Area	Avg. Area	% of ROI	Sum	Mean	Min	Max	RMS	Stand. Dev.
		214	21741	101.593	4.39111	9455003	434.893	250	4095	482.111	208.084
	302 B	Count	Tot. Area	Avg. Area	% of ROI	Sum	Mean	Min	Max	RMS	Stand. Dev.
		23	439	19.087	0.357111	197956	450.925	250	1095	497.571	210.342
	302C	Count	Tot. Area	Avg. Area	% of ROI	Sum	Mean	Min	Max	RMS	Stand. Dev.
		337	30730	91.1869	6.31172	13192893	429.316	250	1743	451.9	141.073
	302P	Count	Tot. Area	Avg. Area	% of ROI	Sum	Mean	Min	Max	RMS	Stand. Dev.
		133	13814	103.865	4.16008	7745163	560.675	250	3348	662.518	352.95
	402A	Count	Tot. Area	Avg. Area	% of ROI	Sum	Mean	Min	Max	RMS	Stand. Dev.
		211	39949	189.332	12.1591	17741794	444.111	250	3086	469.25	151.527
	402B	Count	Tot. Area	Avg. Area	% of ROI	Sum	Mean	Min	Max	RMS	Stand. Dev.
		88	4281	48.6477	1.46838	2306040	538.669	250	2199	602.243	269.319
		162	13112	80.9383	2.68613	7309238	557.446	250	4095	649.522	333.365
			17393
	402C	Count	Tot. Area	Avg. Area	% of ROI	Sum	Mean	Min	Max	RMS	Stand. Dev.
		189	11049	58.4603	6.55676	5275477	477.462	250	2547	516.278	196.401
		53	3899	73.566	4.80362	1550422	397.646	250	1753	422.536	142.879
			14948
	402P	Count	Tot. Area	Avg. Area	% of ROI	Sum	Mean	Min	Max	RMS	Stand. Dev.
		95	23464	246.989	7.68999	11454978	488.194	250	2842	530.179	206.777
		24	3854	160.583	2.76158	2263673	587.357	250	2140	675.094	332.812
			27318
	502A	Count	Tot. Area	Avg. Area	% of ROI	Sum	Mean	Min	Max	RMS	Stand. Dev.
		343	65946	192.262	17.5837	39994944	606.48	250	3900	675.901	298.37
	502B	Count	Tot. Area	Avg. Area	% of ROI	Sum	Mean	Min	Max	RMS	Stand. Dev.
		304	68184	224.289	11.2885	24073508	353.067	250	1854	365.099	92.9561
	502C	Count	Tot. Area	Avg. Area	% of ROI	Sum	Mean	Min	Max	RMS	Stand. Dev.
		148	24249	163.845	5.62944	12855434	530.143	250	2802	583.128	242.872
	602A	Count	Tot. Area	Avg. Area	% of ROI	Sum	Mean	Min	Max	RMS	Stand. Dev.
		204	24788	121.51	15.6921	11365078	458.491	250	3595	513.962	232.257
	602B	Count	Tot. Area	Avg. Area	% of ROI	Sum	Mean	Min	Max	RMS	Stand. Dev.
		433	38604	89.1547	6.87927	17886648	463.337	250	3271	502.887	195.484
	602C	Count	Tot. Area	Avg. Area	% of ROI	Sum	Mean	Min	Max	RMS	Stand. Dev.
		176	30029	170.619	5.89079	12384543	412.419	250	2349	442.218	159.583
	702A	Count	Tot. Area	Avg. Area	% of ROI	Sum	Mean	Min	Max	RMS	Stand. Dev.
		23	3813	165.783	5.41781	1861587	488.221	250	2584	553.68	261.154
	702B	Count	Tot. Area	Avg. Area	% of ROI	Sum	Mean	Min	Max	RMS	Stand. Dev.
		510	32277	63.2882	6.41463	13852281	429.169	250	1870	455.89	153.785
	702C	Count	Tot. Area	Avg. Area	% of ROI	Sum	Mean	Min	Max	RMS	Stand. Dev.
		423	30834	72.8936	5.62532	12514028	405.852	250	2485	429.682	141.106
	802A	Count	Tot. Area	Avg. Area	% of ROI	Sum	Mean	Min	Max	RMS	Stand. Dev.
		56	3603	64.3393	1.13441	1428975	396.607	250	1698	427.349	159.154
	802B	Count	Tot. Area	Avg. Area	% of ROI	Sum	Mean	Min	Max	RMS	Stand. Dev.
		47	1197	25.4681	0.501162	425773	355.7	250	902	367.479	92.2962
	852A	Count	Tot. Area	Avg. Area	% of ROI	Sum	Mean	Min	Max	RMS	Stand. Dev.
		17	1269	74.6471	1.43884	548997	432.622	250	1733	475.928	198.357
Chromogranin A
	2A	Count	Tot. Area	Avg. Area	% of ROI	Sum	Mean	Min	Max	RMS	Stand. Dev.	RMS	Stand. Dev.
		386	21672	56.1451	4.57639	9764432	450.555	200	3812	555.393	324.749	555.393	324.749
	2B	Count	Tot. Area	Avg. Area	% of ROI	Sum	Mean	Min	Max	RMS	Stand. Dev.	RMS	Stand. Dev.
		566	22126	39.0919	4.11206	9849822	445.17	200	3650	544.828	314.105	544.828	314.105
	102A	Count	Tot. Area	Avg. Area	% of ROI	Sum	Mean	Min	Max	RMS	Stand. Dev.	RMS	Stand. Dev.
		392	27684	70.6225	6.89147	14005090	505.891	200	3942	645.436	400.826	645.436	400.826
	102B	Count	Tot. Area	Avg. Area	% of ROI	Sum	Mean	Min	Max	RMS	Stand. Dev.	RMS	Stand. Dev.
		359	23787	66.2591	5.25281	10997911	462.35	200	3596	585.969	359.989	585.969	359.989
	102C	Count	Tot. Area	Avg. Area	% of ROI	Sum	Mean	Min	Max	RMS	Stand. Dev.	RMS	Stand. Dev.
		662	40334	60.9275	9.46956	17053464	422.806	200	4095	515.128	294.264	515.128	294.264
	202A	Count	Tot. Area	Avg. Area	% of ROI	Sum	Mean	Min	Max	RMS	Stand. Dev.	RMS	Stand. Dev.
		375	40339	107.571	9.60423	20944252	519.206	200	4095	686.467	449.069	686.467	449.069
	202B	Count	Tot. Area	Avg. Area	% of ROI	Sum	Mean	Min	Max	RMS	Stand. Dev.	RMS	Stand. Dev.
		284	14694	51.7394	3.9994	8013326	545.347	200	3961	706.746	449.541	706.746	449.541
	202C	Count	Tot. Area	Avg. Area	% of ROI	Sum	Mean	Min	Max	RMS	Stand. Dev.	RMS	Stand. Dev.
		616	37207	60.401	9.28161	15105442	405.984	200	3831	503.005	296.97	503.005	296.97
	202P	Count	Tot. Area	Avg. Area	% of ROI	Sum	Mean	Min	Max	RMS	Stand. Dev.	RMS	Stand. Dev.
		43	2077	48.3023	1.82896	535898	258.015	200	587	262.75	49.6537	262.75	49.6537
	302A	Count	Tot. Area	Avg. Area	% of ROI	Sum	Mean	Min	Max	RMS	Stand. Dev.	RMS	Stand. Dev.
		449	52154	116.156	10.7674	27786060	532.769	200	4095	670.405	406.939	670.405	406.939
	302B	Count	Tot. Area	Avg. Area	% of ROI	Sum	Mean	Min	Max	RMS	Stand. Dev.	RMS	Stand. Dev.
		327	23411	71.5933	4.72841	11347108	484.691	200	3728	617.495	382.589	617.495	382.589
	302B	Count	Tot. Area	Avg. Area	% of ROI	Sum	Mean	Min	Max	RMS	Stand. Dev.	RMS	Stand. Dev.
		25	7878	315.12	6.40847	5641833	716.15	200	3652	904.665	552.764	904.665	552.764
	302C	Count	Tot. Area	Avg. Area	% of ROI	Sum	Mean	Min	Max	RMS	Stand. Dev.	RMS	Stand. Dev.
		670	42663	63.6761	8.76267	17417792	408.265	200	3285	498.455	285.967	498.455	285.967
	302P	Count	Tot. Area	Avg. Area	% of ROI	Sum	Mean	Min	Max	RMS	Stand. Dev.	RMS	Stand. Dev.
		170	10614	62.4353	3.1964	4401068	414.647	200	3149	506.319	290.562	506.319	290.562
	402A	Count	Tot. Area	Avg. Area	% of ROI	Sum	Mean	Min	Max	RMS	Stand. Dev.	RMS	Stand. Dev.
		261	29196	111.862	8.88626	15357920	526.028	200	4095	672.806	419.478	672.806	419.478
	402B	Count	Tot. Area	Avg. Area	% of ROI	Sum	Mean	Min	Max	RMS	Stand. Dev.	RMS	Stand. Dev.
		121	9599	79.3306	3.29245	4788833	498.889	200	4095	656.789	427.179	656.789	427.179
		272	19706	72.4485	4.03698	10684537	542.197	200	4095	699.664	442.213	699.664	442.213
			29305
	402C	Count	Tot. Area	Avg. Area	% of ROI	Sum	Mean	Min	Max	RMS	Stand. Dev.	RMS	Stand. Dev.
		237	16497	69.6076	9.78975	8324526	504.608	200	4095	657.276	421.167	657.276	421.167
		131	3497	26.6947	4.30835	1309306	374.408	200	2755	444.198	239.019	444.198	239.019
			19994
	402 P	Count	Tot. Area	Avg. Area	% of ROI	Sum	Mean	Min	Max	RMS	Stand. Dev.	RMS	Stand. Dev.
		303	9607	31.7063	3.14856	4340391	451.795	200	4095	582.712	368.016	582.712	368.016
		15	511	34.0667	0.366156	300024	587.131	201	2725	772.729	502.381	772.729	502.381
			10118
	502A	Count	Tot. Area	Avg. Area	% of ROI	Sum	Mean	Min	Max	RMS	Stand. Dev.	RMS	Stand. Dev.
		190	65465	344.553	17.4554	25038876	382.477	200	3778	433.086	203.162	433.086	203.162
	502B	Count	Tot. Area	Avg. Area	% of ROI	Sum	Mean	Min	Max	RMS	Stand. Dev.	RMS	Stand. Dev.
		345	59395	172.159	9.83337	16858744	283.841	200	1448	296.329	85.1197	296.329	85.1197
	502C	Count	Tot. Area	Avg. Area	% of ROI	Sum	Mean	Min	Max	RMS	Stand. Dev.	RMS	Stand. Dev.
		209	31602	151.206	7.33645	11808506	373.663	200	2333	424.159	200.716	424.159	200.716
	602A	Count	Tot. Area	Avg. Area	% of ROI	Sum	Mean	Min	Max	RMS	Stand. Dev.	RMS	Stand. Dev.
		174	32071	184.316	20.3026	14368856	448.033	200	3139	529.772	282.709	529.772	282.709
	602B	Count	Tot. Area	Avg. Area	% of ROI	Sum	Mean	Min	Max	RMS	Stand. Dev.	RMS	Stand. Dev.
		723	53307	73.7303	9.49936	24005860	450.332	200	3651	542.883	303.188	542.883	303.188
	602C	Count	Tot. Area	Avg. Area	% of ROI	Sum	Mean	Min	Max	RMS	Stand. Dev.	RMS	Stand. Dev.
		418	26332	62.9952	5.16555	10787811	409.684	200	3461	505.602	296.297	505.602	296.297
	702A	Count	Tot. Area	Avg. Area	% of ROI	Sum	Mean	Min	Max	RMS	Stand. Dev.	RMS	Stand. Dev.
		35	619	17.6857	0.879524	313973	507.226	200	2716	637.376	385.966	637.376	385.966
	702B	Count	Tot. Area	Avg. Area	% of ROI	Sum	Mean	Min	Max	RMS	Stand. Dev.	RMS	Stand. Dev.
		625	61016	97.6256	12.1261	25099900	411.366	200	3407	482.709	252.559	482.709	252.559
	702C	Count	Tot. Area	Avg. Area	% of ROI	Sum	Mean	Min	Max	RMS	Stand. Dev.	RMS	Stand. Dev.
		617	23429	37.9724	4.27436	9650135	411.888	200	4095	528.361	330.928	528.361	330.928
	802A	Count	Tot. Area	Avg. Area	% of ROI	Sum	Mean	Min	Max	RMS	Stand. Dev.	RMS	Stand. Dev.
		80	8579	107.238	2.70111	4023871	469.037	200	2759	542.94	273.474	542.94	273.474
	802B	Count	Tot. Area	Avg. Area	% of ROI	Sum	Mean	Min	Max	RMS	Stand. Dev.	RMS	Stand. Dev.
		134	6652	49.6418	2.78507	2954918	444.215	200	3781	558.738	338.913	558.738	338.913
	852A	Count	Tot. Area	Avg. Area	% of ROI	Sum	Mean	Min	Max	RMS	Stand. Dev.	RMS	Stand. Dev.
		38	489	12.8684	0.554447	248880	508.957	200	2851	701.34	482.535	701.34	482.535
Insulin
	3A	Count	Tot. Area	Avg. Area	% of ROI	Sum	Mean	Min	Max	RMS	Stand. Dev.	RMS	Stand. Dev.
		33	452	13.697	0.0858558	115658	255.881	180	536	264.851	68.3465	264.851	68.3465
	3B	Count	Tot. Area	Avg. Area	% of ROI	Sum	Mean	Min	Max	RMS	Stand. Dev.	RMS	Stand. Dev.
		63	813	12.9048	0.186489	198382	244.012	180	811	256.304	78.4202	256.304	78.4202
	103A	Count	Tot. Area	Avg. Area	% of ROI	Sum	Mean	Min	Max	RMS	Stand. Dev.	RMS	Stand. Dev.
		114	4033	35.3772	1.02425	1241856	307.924	180	1062	334.8	131.432	334.8	131.432
	103B	Count	Tot. Area	Avg. Area	% of ROI	Sum	Mean	Min	Max	RMS	Stand. Dev.	RMS	Stand. Dev.
		52	2334	44.8846	0.44116	805381	345.065	180	976	372.31	139.804	372.31	139.804
	103C	Count	Tot. Area	Avg. Area	% of ROI	Sum	Mean	Min	Max	RMS	Stand. Dev.	RMS	Stand. Dev.
		104	2210	21.25	0.55222	613951	277.806	180	1046	295.226	99.9126	295.226	99.9126
	203A	Count	Tot. Area	Avg. Area	% of ROI	Sum	Mean	Min	Max	RMS	Stand. Dev.	RMS	Stand. Dev.
		57	4600	80.7018	1.58947	1205022	261.961	180	646	272.948	76.6593	272.948	76.6593
	203B	Count	Tot. Area	Avg. Area	% of ROI	Sum	Mean	Min	Max	RMS	Stand. Dev.	RMS	Stand. Dev.
		14	577	41.2143	0.129372	134262	232.69	182	2099	249.212	89.23	249.212	89.23
	203C	Count	Tot. Area	Avg. Area	% of ROI	Sum	Mean	Min	Max	RMS	Stand. Dev.	RMS	Stand. Dev.
		62	3176	51.2258	0.787984	833331	262.384	180	623	273.988	78.8944	273.988	78.8944
	303A	Count	Tot. Area	Avg. Area	% of ROI	Sum	Mean	Min	Max	RMS	Stand. Dev.	RMS	Stand. Dev.
		172	5341	31.0523	1.54226	1739713	325.728	180	1377	357.819	148.106	357.819	148.106
	303B	Count	Tot. Area	Avg. Area	% of ROI	Sum	Mean	Min	Max	RMS	Stand. Dev.	RMS	Stand. Dev.
		53	1200	22.6415	0.286426	327506	272.922	180	622	285.096	82.4237	285.096	82.4237
	303C	Count	Tot. Area	Avg. Area	% of ROI	Sum	Mean	Min	Max	RMS	Stand. Dev.	RMS	Stand. Dev.
		67	1411	21.0597	0.422192	381088	270.084	180	804	284.967	90.8897	284.967	90.8897
	303P	Count	Tot. Area	Avg. Area	% of ROI	Sum	Mean	Min	Max	RMS	Stand. Dev.	RMS	Stand. Dev.
		18	693	38.5	0.161933	174420	251.688	180	745	268.758	94.254	268.758	94.254
	403A	Count	Tot. Area	Avg. Area	% of ROI	Sum	Mean	Min	Max	RMS	Stand. Dev.	RMS	Stand. Dev.
		108	2892	26.7778	1.03855	948204	327.871	180	1402	365.953	162.548	365.953	162.548
	403B	Count	Tot. Area	Avg. Area	% of ROI	Sum	Mean	Min	Max	RMS	Stand. Dev.	RMS	Stand. Dev.
		92	3453	37.5326	0.681084	1070924	310.143	180	1167	335.673	128.404	335.673	128.404
	403C	Count	Tot. Area	Avg. Area	% of ROI	Sum	Mean	Min	Max	RMS	Stand. Dev.	RMS	Stand. Dev.
		65	1211	18.6308	0.383598	349141	288.308	180	882	308.909	110.92	308.909	110.92
	403P	Count	Tot. Area	Avg. Area	% of ROI	Sum	Mean	Min	Max	RMS	Stand. Dev.	RMS	Stand. Dev.
		23	255	11.087	0.0537967	68886	270.141	181	2062	304.057	139.55	304.057	139.55
	503A	Count	Tot. Area	Avg. Area	% of ROI	Sum	Mean	Min	Max	RMS	Stand. Dev.	RMS	Stand. Dev.
		126	4749	37.6905	2.05426	1363156	287.041	180	2099	320.362	142.265	320.362	142.265
	503B	Count	Tot. Area	Avg. Area	% of ROI	Sum	Mean	Min	Max	RMS	Stand. Dev.	RMS	Stand. Dev.
		134	2953	22.0373	0.476104	741442	251.081	180	664	260.719	70.2336	260.719	70.2336
	503C	Count	Tot. Area	Avg. Area	% of ROI	Sum	Mean	Min	Max	RMS	Stand. Dev.	RMS	Stand. Dev.
		90	1844	20.4889	0.583236	448244	243.082	180	622	251.079	62.8618	251.079	62.8618
	603A	Count	Tot. Area	Avg. Area	% of ROI	Sum	Mean	Min	Max	RMS	Stand. Dev.	RMS	Stand. Dev.
		76	1399	18.4079	0.419833	395575	282.756	180	994	303.533	110.371	303.533	110.371
	603B	Count	Tot. Area	Avg. Area	% of ROI	Sum	Mean	Min	Max	RMS	Stand. Dev.	RMS	Stand. Dev.
		115	3563	30.9826	0.530303	940905	264.077	180	961	277.783	86.1806	277.783	86.1806
	703A	Count	Tot. Area	Avg. Area	% of ROI	Sum	Mean	Min	Max	RMS	Stand. Dev.	RMS	Stand. Dev.
		72	1349	18.7361	0.327347	374921	277.925	180	908	294.545	97.5431	294.545	97.5431
	703B	Count	Tot. Area	Avg. Area	% of ROI	Sum	Mean	Min	Max	RMS	Stand. Dev.	RMS	Stand. Dev.
		39	656	16.8205	0.372087	150166	228.912	180	2074	244.3	85.3344	244.3	85.3344
	703C	Count	Tot. Area	Avg. Area	% of ROI	Sum	Mean	Min	Max	RMS	Stand. Dev.	RMS	Stand. Dev.
		135	2168	16.0593	0.52158	520516	240.09	180	688	248.539	64.2529	248.539	64.2529
	803A	Count	Tot. Area	Avg. Area	% of ROI	Sum	Mean	Min	Max	RMS	Stand. Dev.	RMS	Stand. Dev.
		407	4739	11.6437	0.973171	1110294	234.289	180	718	242.67	63.2246	242.67	63.2246
	803B	Count	Tot. Area	Avg. Area	% of ROI	Sum	Mean	Min	Max	RMS	Stand. Dev.	RMS	Stand. Dev.
		99	1568	15.8384	0.395455	429921	274.184	180	807	287.932	87.9083	287.932	87.9083
	853A	Count	Tot. Area	Avg. Area	% of ROI	Sum	Mean	Min	Max	RMS	Stand. Dev.	RMS	Stand. Dev.
		37	564	15.2432	0.267047	129116	228.929	180	451	233.747	47.2117	233.747	47.2117
		Count	Tot. Area	Avg. Area	% of ROI	Sum	Mean	Min	Max	RMS	Stand. Dev.	RMS	Stand. Dev.
		5	22	4.4	0.0179561	4711	214.136	182	305	217.011	35.2062	217.011	35.2062
GCG										Stand. Dev.
		Count	Tot. Area	Avg. Area	% of ROI	Sum	Mean	Min	Max	RMS	44.5516
	3A	215	8698	40.4558	1.65215	1475278	169.611	120	512	175.365	Stand. Dev.
		Count	Tot. Area	Avg. Area	% of ROI	Sum	Mean	Min	Max	RMS	91.49
	3B	447	22499	50.3333	5.1609	4666308	207.401	120	1193	226.684	Stand. Dev.
		Count	Tot. Area	Avg. Area	% of ROI	Sum	Mean	Min	Max	RMS	78.5125
	103A	393	18276	46.5038	4.64151	3582423	196.018	120	886	211.157	Stand. Dev.
		Count	Tot. Area	Avg. Area	% of ROI	Sum	Mean	Min	Max	RMS	70.3415
	103B	507	19401	38.2663	3.66707	3678911	189.625	120	1988	202.251	Stand. Dev.
		Count	Tot. Area	Avg. Area	% of ROI	Sum	Mean	Min	Max	RMS	52.7605
	103C	760	14351	18.8829	3.58593	2402971	167.443	120	697	175.558	Stand. Dev.
		Count	Tot. Area	Avg. Area	% of ROI	Sum	Mean	Min	Max	RMS	61.8449
	203A	244	19218	78.7623	6.64054	3366724	175.186	120	840	185.782	Stand. Dev.
		Count	Tot. Area	Avg. Area	% of ROI	Sum	Mean	Min	Max	RMS	61.8011
	203B	133	6398	48.1053	1.43452	1051579	164.361	120	2879	175.595	Stand. Dev.
		Count	Tot. Area	Avg. Area	% of ROI	Sum	Mean	Min	Max	RMS	37.362
	203C	278	14267	51.3201	3.53972	2213623	155.157	120	690	159.592	Stand. Dev.
		Count	Tot. Area	Avg. Area	% of ROI	Sum	Mean	Min	Max	RMS	76.7584
	303A	704	21588	30.6648	6.23372	4006793	185.603	120	1280	200.849	Stand. Dev.
		Count	Tot. Area	Avg. Area	% of ROI	Sum	Mean	Min	Max	RMS	77.845
	303B	458	11870	25.917	2.83323	2151906	181.289	120	1121	197.296	Stand. Dev.
		Count	Tot. Area	Avg. Area	% of ROI	Sum	Mean	Min	Max	RMS	51.9414
	303C	620	14886	24.0097	4.45411	2535681	170.34	120	737	178.083	Stand. Dev.
		Count	Tot. Area	Avg. Area	% of ROI	Sum	Mean	Min	Max	RMS	102.273
	303P	197	6865	34.8477	1.60414	1345508	195.995	120	1467	221.075	Stand. Dev.
		Count	Tot. Area	Avg. Area	% of ROI	Sum	Mean	Min	Max	RMS	80.0285
	403A	468	19569	41.8141	7.02743	3687520	188.437	120	1689	204.727	Stand. Dev.
		Count	Tot. Area	Avg. Area	% of ROI	Sum	Mean	Min	Max	RMS	78.9675
	403B	605	26737	44.1934	5.27372	5112364	191.209	120	2916	206.874	Stand. Dev.
		Count	Tot. Area	Avg. Area	% of ROI	Sum	Mean	Min	Max	RMS	68.8404
	403C	396	16530	41.7424	5.23607	3101705	187.641	120	3049	199.87	Stand. Dev.
		Count	Tot. Area	Avg. Area	% of ROI	Sum	Mean	Min	Max	RMS	93.6924
	403P	335	5763	17.203	1.2158	1091679	189.429	120	2887	211.333	Stand. Dev.
		Count	Tot. Area	Avg. Area	% of ROI	Sum	Mean	Min	Max	RMS	42.1927
	503A	559	14368	25.703	6.21512	2276360	158.433	120	598	163.955	Stand. Dev.
		Count	Tot. Area	Avg. Area	% of ROI	Sum	Mean	Min	Max	RMS	50.4361
	503B	706	19773	28.0071	3.18794	3299712	166.88	120	782	174.335	Stand. Dev.
		Count	Tot. Area	Avg. Area	% of ROI	Sum	Mean	Min	Max	RMS	46.3259
	503C	401	11918	29.7207	3.76953	1963640	164.763	120	588	171.151	Stand. Dev.
		Count	Tot. Area	Avg. Area	% of ROI	Sum	Mean	Min	Max	RMS	54.5104
	603A	294	18998	64.619	5.7012	3215945	169.278	120	1960	177.838	Stand. Dev.
		Count	Tot. Area	Avg. Area	% of ROI	Sum	Mean	Min	Max	RMS	70.9052
	603B	964	34300	35.5809	5.10508	6349515	185.117	120	1549	198.232	Stand. Dev.
		Count	Tot. Area	Avg. Area	% of ROI	Sum	Mean	Min	Max	RMS	67.4319
	603C	511	14689	28.7456	3.56442	2695706	183.519	120	1197	195.515	Stand. Dev.
		Count	Tot. Area	Avg. Area	% of ROI	Sum	Mean	Min	Max	RMS	96.9752
	703A	55	946	17.2	0.536576	151603	160.257	120	2916	187.314	Stand. Dev.
		Count	Tot. Area	Avg. Area	% of ROI	Sum	Mean	Min	Max	RMS	59.0918
	703B	782	17913	22.9067	4.30953	3061732	170.922	120	1148	180.849	Stand. Dev.
		Count	Tot. Area	Avg. Area	% of ROI	Sum	Mean	Min	Max	RMS	57.5198
	703C	200	5011	25.055	1.02903	877681	175.151	120	565	184.354	Stand. Dev.
		Count	Tot. Area	Avg. Area	% of ROI	Sum	Mean	Min	Max	RMS	89.0309
	803A	377	14185	37.626	3.57751	2871182	202.41	120	1214	221.125	Stand. Dev.
		Count	Tot. Area	Avg. Area	% of ROI	Sum	Mean	Min	Max	RMS	71.589
	803B	228	7859	34.4693	3.72114	1465131	186.427	120	905	199.7	Stand. Dev.
		Count	Tot. Area	Avg. Area	% of ROI	Sum	Mean	Min	Max	RMS	119.859
	853A	16	412	25.75	0.336269	90920	220.68	120	754	251.129
